# Supplementary material for: Causal impact of genetically-determined fish and fish oil intake on epigenetic age acceleration and related serum markers
Source: Hum Genomics. 2025 May 24;19:61. doi: 10.1186/s40246-025-00756-3 (PMC12102828; doi:10.1186/s40246-025-00756-3)
Supplement: Supplementary file 2 [file 40246_2025_756_MOESM2_ESM.csv]

rsid	ID	Trait	Position	P	SE	N	Beta	CHR	EA	NEA	EAF
rs2533273	ukb-b-4171	Leisure/social activities: Pub or social club	153485282	1.50003e-14	0.000909693	461369.0	0.00699369	7	A	C	0.484461
rs2533273	ukb-b-5174	Average weekly beer plus cider intake	153485282	1e-10	0.00171533	327634.0	0.0110845	7	A	C	0.485739
rs2533273	ieu-b-73	Alcoholic drinks per week	153485282	1.61002e-10	0.00193129	522255.0	0.0123512	7	A	C	0.475
rs2533273	ebi-a-GCST90012790	Percentage of invited food questionnaires completed	153485282	1.79999e-10	0.0900363	300639.0	-0.573846	7	A	C	0.483322
rs2533273	ukb-b-11075	Mineral and other dietary supplements: Fish oil (including cod liver oil)	153485282	5e-10	0.000970501	461384.0	-0.00603541	7	A	C	0.484452
rs2533273	ukb-a-28	Average weekly beer plus cider intake	153485282	5.97434e-10	0.00200751	241447.0	0.0124292	7	A	C	0.484549
rs2533273	ukb-a-492	Mineral and other dietary supplements: Fish oil (including cod liver oil)	153485282	8.47169e-10	0.0011387	336314.0	-0.00698705	7	A	C	0.484549
rs2533273	ukb-b-16576	Dried fruit intake	153485282	3.89996e-09	0.00167714	421764.0	-0.00987659	7	A	C	0.48453
rs2533273	ukb-b-5779	Alcohol intake frequency.	153485282	2.99999e-08	0.00303817	462346.0	-0.0168274	7	A	C	0.484414
rs2533273	ukb-b-14238	Mineral and other dietary supplements: None of the above	153485282	4e-08	0.00102964	461384.0	0.00565428	7	A	C	0.484452
rs2533273	ebi-a-GCST90012792	Acceptance of an invitation to participate in a mental health questionnaire	153485282	5.80003e-08	0.000972856	294787.0	-0.00528954	7	A	C	0.484014
rs2533273	ukb-a-493	Mineral and other dietary supplements: None of the above	153485282	6.17917e-08	0.00120673	336314.0	0.00653283	7	A	C	0.484549
rs2533273	ukb-b-223	Current tobacco smoking	153485282	8.9e-08	0.00114222	462434.0	0.00610816	7	A	C	0.484428
rs2533273	ukb-b-3881	Fresh fruit intake	153485282	3.29997e-07	0.0012265	446462.0	-0.00626203	7	A	C	0.484471
rs2533273	ukb-b-14294	Invitation to complete online 24-hour recall dietary questionnaire, acceptance	153485282	3.40001e-07	0.00125245	278328.0	-0.00638433	7	A	C	0.484283
rs2533273	ukb-a-225	Smoking status: Current	153485282	1.67305e-06	0.000736206	336024.0	0.00352603	7	A	C	0.484549
rs2533273	ukb-a-16	Current tobacco smoking	153485282	3.7325e-06	0.00132569	337030.0	0.00613243	7	A	C	0.484549
rs2533273	ukb-b-2772	Getting up in morning	153485282	4.60002e-06	0.00160221	461658.0	-0.00734362	7	A	C	0.484452
rs2533273	ukb-b-5076	Leisure/social activities: None of the above	153485282	5.1e-06	0.000959807	461369.0	-0.00437537	7	A	C	0.484461
rs2533273	ukb-a-459	Vitamin and mineral supplements: None of the above	153485282	1.05165e-05	0.001129	335591.0	0.00497474	7	A	C	0.484549
rs2533273	ukb-b-13891	Mineral and other dietary supplements: Zinc	153485282	1.09999e-05	0.000413309	461384.0	-0.00181318	7	A	C	0.484452
rs2533273	ukb-b-1355	Number of diet questionnaires completed	153485282	1.2e-05	0.00376516	198623.0	-0.0164935	7	A	C	0.481745
rs2533273	ukb-b-17381	Vitamin and mineral supplements: None of the above	153485282	1.29999e-05	0.000966699	460351.0	0.00421584	7	A	C	0.48444
rs2533273	ieu-a-1283	Alcohol consumption	153485282	2.65901e-05	0.003015	109098.0	0.01266	7	A	C	0.4808
rs2533273	ebi-a-GCST90017000	Gut microbiota abundance (genus Eubacterium hallii group id.11338)	153485282	2.733e-05	0.0110223	14306.0	0.0463395	7	A	C
rs2533273	ukb-b-16878	Alcohol usually taken with meals	153485282	2.80001e-05	0.0013183	235645.0	-0.00551751	7	A	C	0.483811
rs2533273	ukb-a-25	Alcohol intake frequency.	153485282	3.15486e-05	0.00356451	336965.0	-0.0148356	7	A	C	0.484549
rs2533273	ieu-b-4877	smoking initiation	153485282	3.46003e-05	0.00355969	632802.0	0.0147201	7	A	C	0.475
rs2533273	ukb-b-8006	Poultry intake	153485282	4.09996e-05	0.00182287	461900.0	0.00747859	7	A	C	0.484409
rs2533273	ukb-a-31	Alcohol usually taken with meals	153485282	4.19508e-05	0.00155435	172454.0	-0.00636752	7	A	C	0.484549
rs2533273	ieu-a-1087	Chronotype	153485282	5.19996e-05	0.00395437	128266.0	-0.0160032	7	A	C	0.481599
rs2533273	ebi-a-GCST003837	Chronotype	153485282	5.19996e-05	0.00395437	127898.0	-0.0160032	7	A	C	0.481599
rs2533273	ukb-a-11	Morning/evening person (chronotype)	153485282	7.49307e-05	0.00239633	301143.0	0.00948975	7	A	C	0.484549
rs2533273	ukb-b-5640	Pork intake	153485282	8.09991e-05	0.00147982	460162.0	0.0058306	7	A	C	0.484391
rs2533273	ukb-d-20116_0	Smoking status: Never	153485282	0.000105789	0.00116549	359706.0	-0.00451856	7	A	C	0.48381
rs2533273	ebi-a-GCST90001976	FSC-A on Natural Killer T	153485282	0.0001193	0.02594	3113.0	0.09993	7	A	C	0.5159
rs2533273	finn-b-CD2_BENIGN_SKIN_NOS_EXALLC	"Benign neoplasm: Skin, unspecified" (all cancers excluded)	153485282	0.000128201	0.0625		0.2395	7	A	C	0.3931
rs2533273	ebi-a-GCST011494	Daytime nap	153485282	0.000140001	0.00121705	452633.0	0.00458015	7	A	C	0.483906
rs2533273	finn-b-CD2_BENIGN_SKIN_NOS	Benign neoplasm: Skin, unspecified	153485282	0.000140401	0.0625		0.2378	7	A	C	0.3938
rs2533273	ukb-a-496	Mineral and other dietary supplements: Zinc	153485282	0.000159934	0.000474241	336314.0	-0.00179034	7	A	C	0.484549
rs2533273	ukb-a-10	Getting up in morning	153485282	0.000177742	0.00187143	336501.0	-0.00701554	7	A	C	0.484549
rs2533273	ukb-b-17010	Treatment/medication code: omega-3/fish oil supplement	153485282	0.000179999	0.000396415	462933.0	-0.00148494	7	A	C	0.484481
rs2533273	ukb-b-4956	Morning/evening person (chronotype)	153485282	0.000189998	0.00204074	413343.0	0.00762483	7	A	C	0.484518
rs2533273	ukb-b-4616	Nap during day	153485282	0.00021	0.00122837	462400.0	0.00455209	7	A	C	0.484431
rs2533273	ukb-b-14649	Invitation to physical activity study, acceptance	153485282	0.000219999	0.00149871	221015.0	-0.00554503	7	A	C	0.483145
rs2533273	ukb-b-17107	Pain type(s) experienced in last month: Facial pain	153485282	0.000219999	0.000282161	461857.0	-0.00104219	7	A	C	0.484452
rs2533273	prot-a-947	Ectonucleotide pyrophosphatase/phosphodiesterase family member 5	153485282	0.000251189	0.0246	3301.0	-0.0902	7	A	C	0.48861
rs2533273	ebi-a-GCST90012791	Acceptance of an invitation to wear a physical activity monitor	153485282	0.000280001	0.00303359	215127.0	-0.0110023	7	A	C	0.482684
rs2533273	prot-a-1152	Galactoside 3(4)-L-fucosyltransferase	153485282	0.000295121	0.0246	3301.0	0.0892	7	A	C	0.48861
rs2533273	ukb-d-30730_irnt	Gamma glutamyltransferase	153485282	0.000307943	0.0022277	344104.0	0.0080388	7	A	C	0.48391
rs2533273	ubm-a-1991	NET100 0835	153485282	0.000316228	0.0158	7916.0	0.0568	7	A	C	0.4745
rs2533273	ebi-a-GCST90001972	FSC-A on T cell	153485282	0.000324101	0.02474	3113.0	0.08905	7	A	C	0.5159
rs2533273	ubm-a-1648	NET100 0492	153485282	0.00040738	0.0156	7916.0	0.0551	7	A	C	0.4745
rs2533273	ebi-a-GCST90000047	Age at first sexual intercourse	153485282	0.000409996	0.0021	397338.0	-0.0072	7	A	C
rs2533273	met-d-Gly	Glycine	153485282	0.000439997	0.00392065		-0.0136512	7	A	C	0.483917
rs2533273	ukb-b-17999	Weekly usage of mobile phone in last 3 months	153485282	0.000439997	0.00295502	386626.0	0.0103924	7	A	C	0.484165
rs2533273	ieu-b-4862	Chronotype	153485282	0.000460002	0.00398936		-0.0139291	7	A	C	0.483121
rs2533273	finn-b-ST19_FROSTBITE	Frostbite	153485282	0.0004652	0.1146		-0.401	7	A	C	0.3938
rs2533273	ukb-b-20261	Ever smoked	153485282	0.0005	0.00100776	461066.0	0.00350878	7	A	C	0.484425
rs2533273	ukb-d-6020_1	Completion status of test: Fully completed	153485282	0.000512708	0.00155112	54007.0	-0.00538897	7	A	C	0.483508
rs2533273	finn-b-O15_GESTAT_OEDEM_PREINUR	Gestational [pregnancy-induced] oedema and proteinuria without hypertension	153485282	0.000561306	0.0383		-0.132	7	A	C	0.3942
rs2533273	ukb-b-6066	Tea intake	153485282	0.000580003	0.00212573	447485.0	0.00731491	7	A	C	0.484604
rs2533273	ukb-b-15363	Operative procedures - secondary OPCS: R32.3 Repair of obstetric laceration of vagina and floor of pelvis	153485282	0.00061	0.00016517	463010.0	-0.00056592	7	A	C	0.484471
rs2533273	ebi-a-GCST90017066	Gut microbiota abundance (genus Ruminococcus torques group id.14377)	153485282	0.000648485	0.010641	14306.0	0.0362469	7	A	C
rs2533273	ebi-a-GCST005344	Total body bone mineral density (age 15-30)	153485282	0.000682197	0.0238	4180.0	0.0808	7	A	C	0.4646
rs2533273	ukb-d-30710_irnt	C-reactive protein	153485282	0.000747154	0.0023977	343524.0	0.0080843	7	A	C	0.48395
rs2533273	ukb-a-458	Vitamin and mineral supplements: Vitamin A	153485282	0.000795646	0.000329348	335591.0	-0.00110474	7	A	C	0.484549
rs2533273	ukb-a-504	Job involves shift work	153485282	0.000796306	0.00268612	190442.0	-0.0090096	7	A	C	0.484549
rs2533273	ukb-e-103150_AFR	Tinned tuna intake	153485282	0.000809804	0.01698		0.05686	7	A	C	0.5736
rs2533273	ukb-b-7663	Types of physical activity in last 4 weeks: Strenuous sports	153485282	0.000830004	0.000631688	460376.0	0.00211131	7	A	C	0.484468
rs2533273	ebi-a-GCST90001971	FSC-A on lymphocyte	153485282	0.000834699	0.02437	3113.0	0.08149	7	A	C	0.5159
rs2533273	ukb-a-464	Vitamin and mineral supplements: Multivitamins +/- minerals	153485282	0.000835391	0.00100189	335591.0	-0.00334715	7	A	C	0.484549
rs2533273	ukb-b-1712	Job involves shift work	153485282	0.000879995	0.00230213	263315.0	-0.00765491	7	A	C	0.484375
rs2533273	ukb-b-5115	Diagnoses - secondary ICD10: Z72.0 Tobacco use	153485282	0.00089	0.000349041	463010.0	0.00116042	7	A	C	0.484471
rs2533273	ukb-e-41246_p1_MID	Treatment speciality of consultant (recoded)	153485282	0.000900492	0.1065		0.3537	7	A	C	0.4804
rs2533273	ukb-b-17400	Snoring	153485282	0.000909997	0.00102197	430438.0	-0.00338903	7	A	C	0.484333
rs2533273	ukb-e-recode252_CSA		153485282	0.000927492	0.09021		-0.2987	7	A	C	0.4948
rs2533273	ukb-b-10712	Diagnoses - main ICD10: O70.1 Second degree perineal laceration during delivery	153485282	0.000929994	0.000151639	463010.0	-0.000502052	7	A	C	0.484471
rs2533273	prot-a-2654	SCP2 sterol-binding domain-containing protein 1	153485282	0.000933254	0.0246	3301.0	-0.0816	7	A	C	0.48861
rs2533273	prot-a-983	ERO1-like protein beta	153485282	0.000933254	0.0246	3301.0	0.0816	7	A	C	0.48861
rs2533273	ukb-d-4990	FI6 : conditional arithmetic	153485282	0.000951065	0.00205217	102181.0	-0.00678183	7	A	C	0.485542
rs2533273	ubm-a-2621	NET100 1465	153485282	0.000977237	0.0158	7916.0	-0.052	7	A	C	0.4745
rs3789045	eqtl-a-ENSG00000198625	ENSG00000198625	204586812	1.7968e-26	0.0143828	31569.0	0.153136	1	T	C	0.216936
rs3789045	ieu-a-1239	Years of schooling	204586812	4.49987e-26	0.00208	766345.0	0.022	1	T	C	0.2279
rs3789045	ukb-b-16489	Qualifications: College or University degree	204586812	1.9002e-17	0.00116668	458079.0	0.00991796	1	T	C	0.208905
rs3789045	ebi-a-GCST007430	Peak expiratory flow	204586812	5.31007e-16	0.0031	321047.0	0.025	1	T	C	0.209
rs3789045	ukb-a-397	Qualifications: College or University degree	204586812	1.64816e-13	0.00139926	334070.0	0.0103195	1	T	C	0.209056
rs3789045	ukb-b-11075	Mineral and other dietary supplements: Fish oil (including cod liver oil)	204586812	6.4003e-13	0.00118864	461384.0	0.00854808	1	T	C	0.208953
rs3789045	ebi-a-GCST007432	FEV1	204586812	6.6512e-13	0.0029	321047.0	0.0206	1	T	C	0.2096
rs3789045	ieu-a-1001	Years of schooling	204586812	2.09701e-12	0.003	293723.0	0.021	1	T	C	0.209
rs3789045	ukb-b-7408	Average total household income before tax	204586812	5.00035e-11	0.00324639	397751.0	0.0213286	1	T	C	0.209431
rs3789045	ebi-a-GCST007429	Lung function (FVC)	204586812	1.17999e-10	0.0029	321047.0	0.0186	1	T	C	0.21
rs3789045	ukb-b-2209	Oily fish intake	204586812	1.79999e-10	0.0023498	460443.0	0.0149803	1	T	C	0.208984
rs3789045	ieu-b-104	HbA1C	204586812	4.79999e-10	0.00182945		0.0113906	1	T	C	0.208985
rs3789045	ukb-a-492	Mineral and other dietary supplements: Fish oil (including cod liver oil)	204586812	6.42747e-10	0.00139473	336314.0	0.00861907	1	T	C	0.209056
rs3789045	ukb-b-3881	Fresh fruit intake	204586812	1.09999e-09	0.00150134	446462.0	0.00914894	1	T	C	0.209093
rs3789045	ukb-b-11141	Forced expiratory volume in 1-second (FEV1), Best measure	204586812	1.40001e-09	0.00233605	345665.0	0.0141363	1	T	C	0.208976
rs3789045	ukb-b-16576	Dried fruit intake	204586812	2.90001e-09	0.00205305	421764.0	0.0121892	1	T	C	0.208931
rs3789045	ukb-b-13799	Qualifications: Other professional qualifications eg: nursing, teaching	204586812	3.2e-09	0.00115783	458079.0	0.00685807	1	T	C	0.208905
rs3789045	ukb-b-14238	Mineral and other dietary supplements: None of the above	204586812	3.69999e-09	0.00126104	461384.0	-0.00743759	1	T	C	0.208953
rs3789045	ieu-b-105	FVC	204586812	5.39995e-09	0.00216944		0.0126546	1	T	C	0.208985
rs3789045	ukb-b-17729	Qualifications: None of the above	204586812	6.19998e-09	0.000961606	458079.0	-0.00558886	1	T	C	0.208905
rs3789045	ieu-a-1011	Years of schooling	204586812	6.55194e-09	0.004	162028.0	0.024	1	T	C	0.209
rs3789045	eqtl-a-ENSG00000240710	ENSG00000240710	204586812	7.60449e-09	0.0144234	5502.0	0.0833239	1	T	C	0.216936
rs3789045	ukb-b-14713	Forced vital capacity (FVC), Best measure	204586812	1.2e-08	0.00220475	345665.0	0.0125784	1	T	C	0.208976
rs3789045	ukb-b-6591	Age first had sexual intercourse	204586812	1.5e-08	0.00264802	406457.0	0.0149923	1	T	C	0.209024
rs3789045	ebi-a-GCST90000047	Age at first sexual intercourse	204586812	1.79999e-08	0.0025	397338.0	0.0143	1	T	C
rs3789045	ukb-d-1508_2	Coffee type: Instant coffee	204586812	3.2625e-08	0.00161372	283449.0	-0.00891886	1	T	C	0.209497
rs3789045	ukb-a-335	Sodium in urine	204586812	9.61324e-08	0.00290526	326831.0	-0.0154967	1	T	C	0.209056
rs3789045	ukb-a-403	Qualifications: Other professional qualifications eg: nursing teaching	204586812	1.19867e-07	0.001367	334070.0	0.00723663	1	T	C	0.209056
rs3789045	ieu-b-85	Prostate cancer	204586812	2.123e-07	0.0097	140254.0	0.0501	1	T	C	0.2112
rs3789045	ebi-a-GCST006085	Prostate cancer	204586812	2.123e-07	0.0097	140254.0	0.0501	1	T	C	0.2112
rs3789045	ukb-d-1508_3	Coffee type: Ground coffee (include espresso, filter etc)	204586812	4.76903e-07	0.00136573	283449.0	0.00687715	1	T	C	0.209497
rs3789045	ukb-b-11615	Qualifications: A levels/AS levels or equivalent	204586812	7.39997e-07	0.00112945	458079.0	0.00559204	1	T	C	0.208905
rs3789045	ebi-a-GCST006572	Cognitive performance	204586812	1.73002e-06	0.00349	257841.0	0.01671	1	T	C	0.2279
rs3789045	ieu-b-72	Urinary sodium-potassium ratio	204586812	1.85302e-06	0.00295341		-0.0140846	1	T	C	0.209131
rs3789045	ukb-a-493	Mineral and other dietary supplements: None of the above	204586812	2.18464e-06	0.00147808	336314.0	-0.00699963	1	T	C	0.209056
rs3789045	ukb-b-5239	Average weekly red wine intake	204586812	2.69998e-06	0.00253092	327026.0	0.0118757	1	T	C	0.209458
rs3789045	ukb-b-19657	Forced expiratory volume in 1-second (FEV1)	204586812	3.89996e-06	0.00212946	421986.0	0.0098286	1	T	C	0.209019
rs3789045	ukb-b-17381	Vitamin and mineral supplements: None of the above	204586812	4e-06	0.00118382	460351.0	-0.00545747	1	T	C	0.208978
rs3789045	ukb-b-8089	Cooked vegetable intake	204586812	4e-06	0.00191795	448651.0	0.008848	1	T	C	0.209095
rs3789045	ukb-b-16878	Alcohol usually taken with meals	204586812	4.20001e-06	0.00161106	235645.0	0.0074148	1	T	C	0.209637
rs3789045	finn-b-J10_COPDNAS_INCLAVO	Other chronic obstructive pulmonary disease (J10_COPDNAS_INCLAVO)	204586812	4.28697e-06	0.0221		-0.1015	1	T	C	0.2271
rs3789045	ukb-a-231	Forced expiratory volume in 1-second (FEV1) Best measure	204586812	5.57455e-06	0.00280737	255492.0	0.0127511	1	T	C	0.209056
rs3789045	ukb-a-28	Average weekly beer plus cider intake	204586812	6.01035e-06	0.00245729	241447.0	-0.011122	1	T	C	0.209056
rs3789045	ebi-a-GCST90000045	Age at first sexual intercourse	204586812	6.19998e-06	0.0034	214547.0	0.0152	1	T	C
rs3789045	ukb-a-31	Alcohol usually taken with meals	204586812	6.39146e-06	0.0019018	172454.0	0.00858311	1	T	C	0.209056
rs3789045	ukb-b-7953	Forced vital capacity (FVC)	204586812	6.49995e-06	0.00201285	421986.0	0.00907798	1	T	C	0.209019
rs3789045	ukb-b-4667	Leisure/social activities: Religious group	204586812	7.29995e-06	0.000898338	461369.0	0.00402762	1	T	C	0.208958
rs3789045	ebi-a-GCST90000025	Appendicular lean mass	204586812	7.59906e-06	0.0023	450243.0	0.0103	1	T	C	0.2091
rs3789045	ukb-a-398	Qualifications: None of the above	204586812	7.96544e-06	0.00113455	334070.0	-0.00506709	1	T	C	0.209056
rs3789045	finn-b-J10_COPD	COPD	204586812	8.24309e-06	0.0223		-0.0994	1	T	C	0.2271
rs3789045	ukb-a-232	Forced vital capacity (FVC) Best measure	204586812	1.08918e-05	0.00265832	255492.0	0.0116933	1	T	C	0.209056
rs3789045	ukb-d-30090_irnt	Platelet crit	204586812	1.09984e-05	0.00279182	350471.0	-0.0122746	1	T	C	0.209098
rs3789045	finn-b-COPD_HOSPITAL	COPD, hospital admissions	204586812	1.24701e-05	0.0228		-0.0998	1	T	C	0.2271
rs3789045	finn-b-J10_COPDNAS	Other chronic obstructive pulmonary disease (J10_COPDNAS)	204586812	1.494e-05	0.0229		-0.099	1	T	C	0.2272
rs3789045	ukb-b-12948	Non-cancer illness code, self-reported: diabetes	204586812	1.89998e-05	0.000494827	462933.0	-0.00211412	1	T	C	0.208976
rs3789045	ieu-a-1010	Years of schooling	204586812	1.91602e-05	0.005	131695.0	0.019	1	T	C	0.209
rs3789045	ukb-b-13405	Forced expiratory volume in 1-second (FEV1), predicted percentage	204586812	2e-05	0.0043268	148653.0	0.0184352	1	T	C	0.20852
rs3789045	ukb-a-479	Types of transport used (excluding work): Walk	204586812	2.54642e-05	0.0014985	335650.0	0.00630973	1	T	C	0.209056
rs3789045	ukb-a-26	Average weekly red wine intake	204586812	3.3886e-05	0.00295713	241008.0	0.0122594	1	T	C	0.209056
rs3789045	ukb-d-30750_raw	Glycated haemoglobin	204586812	3.41161e-05	0.01886	344182.0	-0.078157	1	T	C	0.20889
rs3789045	ukb-d-30750_irnt	Glycated haemoglobin	204586812	3.85709e-05	0.0028268	344182.0	-0.011635	1	T	C	0.20889
rs3789045	ukb-b-14926	Types of transport used (excluding work): Walk	204586812	4.49997e-05	0.00127786	460491.0	0.00521226	1	T	C	0.208957
rs3789045	ieu-b-5099	Schizophrenia	204586812	4.61403e-05	0.0089	175799.0	0.0364047	1	T	C	0.219
rs3789045	ebi-a-GCST006250	Intelligence	204586812	4.671e-05	0.00341978	269867.0	0.0139219	1	T	C
rs3789045	ukb-d-30080_irnt	Platelet count	204586812	5.12377e-05	0.00283975	350474.0	-0.0115009	1	T	C	0.209097
rs3789045	ukb-a-508	Number of days/week of moderate physical activity 10+ minutes	204586812	5.69941e-05	0.00713871	321309.0	0.0287331	1	T	C	0.209056
rs3789045	ukb-d-1448_3	Bread type: Wholemeal or wholegrain	204586812	6.48575e-05	0.00144054	348424.0	0.00575417	1	T	C	0.208974
rs3789045	ukb-b-8121	Salt added to food	204586812	7.19996e-05	0.00216533	462630.0	-0.00859309	1	T	C	0.208967
rs3789045	finn-b-COPD_MODE	COPD (mode)	204586812	7.45401e-05	0.0249		-0.0987	1	T	C	0.227
rs3789045	ukb-b-4256	Lifetime number of sexual partners	204586812	7.49998e-05	0.00226343	378882.0	-0.00896461	1	T	C	0.209782
rs3789045	ukb-b-17627	Non-oily fish intake	204586812	8.09991e-05	0.00199243	460880.0	0.00785567	1	T	C	0.208959
rs3789045	ebi-a-GCST90016618	Schizophrenia vs ADHD (ordinary least squares (OLS))	204586812	8.40001e-05	0.0034	59774.0	0.013	1	T	C
rs3789045	ukb-b-12019	Peak expiratory flow (PEF)	204586812	8.70001e-05	0.00225365	421986.0	0.00884226	1	T	C	0.209019
rs3789045	ukb-b-14898	Water intake	204586812	9.69996e-05	0.00222562	427588.0	0.00867693	1	T	C	0.2091
rs3789045	ukb-a-238	Pack years adult smoking as proportion of life span exposed to smoking PREVIEW ONLY	204586812	9.70063e-05	0.00540561	101726.0	-0.0210717	1	T	C	0.209056
rs3789045	ukb-b-4733	Number of operations, self-reported	204586812	9.80009e-05	0.00199339	462933.0	0.00776286	1	T	C	0.208976
rs3789045	prot-a-1506	Interleukin-21	204586812	0.0001	0.0304	3301.0	-0.1182	1	T	C	0.21172
rs3789045	ukb-d-30110_irnt	Platelet distribution width	204586812	0.000102381	0.00290377	350470.0	0.0112809	1	T	C	0.209098
rs3789045	finn-b-COPD_LATER	Later onset COPD	204586812	0.000109901	0.0325		-0.1256	1	T	C	0.2273
rs3789045	ukb-b-7043	Mineral and other dietary supplements: Calcium	204586812	0.000109999	0.000636804	461384.0	0.00246052	1	T	C	0.208953
rs3789045	ukb-a-487	Types of physical activity in last 4 weeks: Heavy DIY (eg: weeding lawn mowing carpentry digging)	204586812	0.000113925	0.0014544	335599.0	0.00561238	1	T	C	0.209056
rs3789045	ukb-b-7460	Pack years adult smoking as proportion of life span exposed to smoking	204586812	0.00012	0.00427685	142387.0	-0.0164206	1	T	C	0.207309
rs3789045	ieu-b-5100	Schizophrenia	204586812	0.0001265	0.0091	161405.0	0.0347985	1	T	C	0.229
rs3789045	ukb-b-9049	Illness, injury, bereavement, stress in last 2 years: Serious illness, injury or assault of a close relative	204586812	0.000129999	0.000819726	459742.0	0.00314317	1	T	C	0.208914
rs3789045	ebi-a-GCST006061	Atrial fibrillation	204586812	0.000131801	0.0085	537409.0	0.0326	1	T	C
rs3789045	ukb-d-1468_5	Cereal type: Other (e.g. Cornflakes, Frosties)	204586812	0.000138392	0.0012473	299898.0	-0.00475355	1	T	C	0.209331
rs3789045	ukb-b-11689	Treatment/medication code: salbutamol 100micrograms spacehaler	204586812	0.000140001	0.000201674	462933.0	0.0007675	1	T	C	0.208976
rs3789045	ukb-a-46	Miserableness	204586812	0.000147986	0.00147893	331856.0	-0.00561175	1	T	C	0.209056
rs3789045	ukb-b-13184	Types of physical activity in last 4 weeks: Heavy DIY (eg: weeding, lawn mowing, carpentry, digging)	204586812	0.00015	0.00123657	460376.0	0.00468765	1	T	C	0.208975
rs3789045	ukb-b-930	Instant coffee intake	204586812	0.00015	0.0133862	64949.0	-0.0506596	1	T	C	0.212246
rs3789045	ebi-a-GCST008052	Waist-hip ratio	204586812	0.000150789	0.0108392	16472.0	-0.0410778	1	T	C	0.140889
rs3789045	ukb-a-74	Non-cancer illness code self-reported: diabetes	204586812	0.000157022	0.000580211	337159.0	-0.00219305	1	T	C	0.209056
rs3789045	ukb-b-18596	Pain type(s) experienced in last month: Neck or shoulder pain	204586812	0.00016	0.00107619	461857.0	0.00406471	1	T	C	0.208962
rs3789045	ebi-a-GCST90012794	Participation in an health questionnaire (not invited vs invited)	204586812	0.00017	0.00109827	451097.0	-0.00413234	1	T	C	0.209208
rs3789045	ukb-b-5174	Average weekly beer plus cider intake	204586812	0.000179999	0.00209792	327634.0	-0.00785685	1	T	C	0.209455
rs3789045	ukb-e-137_AFR	Number of treatments/medications taken	204586812	0.000198098	0.02817		-0.1048	1	T	C	0.93996
rs3789045	ukb-b-5192	Time spent watching television (TV)	204586812	0.0002	0.00195363	437887.0	-0.00725821	1	T	C	0.208927
rs3789045	ubm-a-2943	DKTatlas lh parsorbitalis thickness	204586812	0.000213796	0.0178	7916.0	0.0659	1	T	C	0.20348
rs3789045	ukb-b-4710	Number of days/week of moderate physical activity 10+ minutes	204586812	0.000219999	0.00610581	440266.0	0.0225405	1	T	C	0.209273
rs3789045	finn-b-O15_PUERP_INFECT_OTHER	Other puerperal infections	204586812	0.000221998	0.0553		-0.2042	1	T	C	0.2266
rs3789045	ebi-a-GCST90012076	circulating leptin levels	204586812	0.000222198	0.0126	21758.0	-0.0466	1	T	C	0.2164
rs3789045	prot-a-833	Dermokine	204586812	0.000239883	0.0304	3301.0	-0.1115	1	T	C	0.21172
rs3789045	ebi-a-GCST90014033	Haemorrhoidal disease	204586812	0.000243602	0.0048	944133.0	0.0175	1	T	C	0.2174
rs3789045	ukb-b-10753	Diabetes diagnosed by doctor	204586812	0.00025	0.000546413	461578.0	-0.0020038	1	T	C	0.208957
rs3789045	ukb-b-19456	Illnesses of father: High blood pressure	204586812	0.00025	0.00114614	402899.0	0.00420286	1	T	C	0.208929
rs3789045	ukb-b-7478	Hand grip strength (left)	204586812	0.00025	0.00182279	461026.0	0.00667469	1	T	C	0.208999
rs3789045	ukb-a-235	Forced expiratory volume in 1-second (FEV1) predicted percentage	204586812	0.00025787	0.00522774	110423.0	0.0191044	1	T	C	0.209056
rs3789045	ukb-a-399	Qualifications: A levels/AS levels or equivalent	204586812	0.000263451	0.00134137	334070.0	0.00489446	1	T	C	0.209056
rs3789045	ieu-b-5102	Schizophrenia	204586812	0.0002733	0.0104	130644.0	0.0380031	1	T	C	0.212
rs3789045	ubm-a-1539	NET100 0383	204586812	0.000281838	0.0195	7916.0	0.0708	1	T	C	0.20348
rs3789045	ebi-a-GCST90012857	Falling risk	204586812	0.000290001	0.00550996	451179.0	0.019896	1	T	C	0.209297
rs3789045	ukb-b-8013	Length of working week for main job	204586812	0.000290001	0.00317098	260069.0	0.0114842	1	T	C	0.209363
rs3789045	ebi-a-GCST010118	Type 2 diabetes	204586812	0.000294897	0.0071	433540.0	-0.0257	1	T	C	0.3493
rs3789045	ukb-a-39	Maternal smoking around birth	204586812	0.000304053	0.00148251	289727.0	-0.00535464	1	T	C	0.209056
rs3789045	ukb-a-49	Fed-up feelings	204586812	0.000315515	0.00148286	330549.0	-0.00534162	1	T	C	0.209056
rs3789045	prot-a-1404	Inducible T-cell costimulator	204586812	0.000316228	0.0304	3301.0	-0.1094	1	T	C	0.21172
rs3789045	ukb-a-336	Forced vital capacity (FVC)	204586812	0.000326791	0.00242151	307638.0	0.00870079	1	T	C	0.209056
rs3789045	ukb-b-11138	Vitamin and/or mineral supplement use: Fish oil	204586812	0.000340001	0.00289357	64949.0	0.0103575	1	T	C	0.212246
rs3789045	ebi-a-GCST90001423	CD20- CD38- B cell Absolute Count	204586812	0.000340197	0.03166	3658.0	-0.1135	1	T	C	0.1836
rs3789045	ukb-a-382	Waist circumference	204586812	0.000376695	0.00264309	336639.0	-0.00939866	1	T	C	0.209056
rs3789045	ebi-a-GCST006100	Strenuous sports or other exercises	204586812	0.000389996	0.00138069	350492.0	0.00490116	1	T	C	0.208912
rs3789045	ebi-a-GCST90000046	Age at first sexual intercourse	204586812	0.000389996	0.0038	182791.0	0.0134	1	T	C
rs3789045	ubm-a-2258	NET100 1102	204586812	0.000398107	0.0195	7916.0	-0.069	1	T	C	0.20348
rs3789045	bbj-a-78	Smoking behaviors : Smoking initiation	204586812	0.000400212	0.00146751		-0.00524414	1	T	C	0.38535
rs3789045	ebi-a-GCST008050	Waist-hip ratio	204586812	0.000405341	0.0124909	11555.0	-0.0441752	1	T	C	0.129282
rs3789045	ukb-b-748	Filtered coffee intake	204586812	0.000409996	0.00816017	64949.0	0.0288136	1	T	C	0.212246
rs3789045	ebi-a-GCST006475	Depressed affect	204586812	0.000414801	0.002838	357957.0	-0.01002	1	T	C	0.2092
rs3789045	ebi-a-GCST90001421	CD20- B cell Absolute Count	204586812	0.000416898	0.03199	3657.0	-0.113	1	T	C	0.1835
rs3789045	prot-a-1008	Tissue Factor	204586812	0.00042658	0.0304	3301.0	-0.1071	1	T	C	0.21172
rs3789045	ieu-a-987	Lung cancer	204586812	0.000450246	0.014314	85449.0	-0.0502254	1	T	C	0.205751
rs3789045	ieu-a-987	Lung cancer	204586812	0.000450246	0.014314	85449.0	-0.0502254	1	T	C	0.205751
rs3789045	ukb-b-17685	Maternal smoking around birth	204586812	0.000460002	0.00125961	397732.0	-0.00441302	1	T	C	0.208875
rs3789045	ukb-b-2535	Falls in the last year	204586812	0.000470002	0.0014541	461725.0	0.00508148	1	T	C	0.208986
rs3789045	ieu-a-966	Lung cancer	204586812	0.000495005	0.019814	27209.0	-0.0761254	1	T	C	0.217179
rs3789045	ubm-a-2247	NET100 1091	204586812	0.000524807	0.0196	7916.0	0.068	1	T	C	0.20348
rs3789045	ebi-a-GCST90016667	Spleen volume	204586812	0.000530005	0.00850946	32860.0	0.0294874	1	T	C	0.208403
rs3789045	prot-a-3040	Tumor necrosis factor receptor superfamily member 12A	204586812	0.000537032	0.0304	3301.0	-0.1051	1	T	C	0.21172
rs3789045	ukb-b-16812	Vitamin and mineral supplements: Multivitamins +/- minerals	204586812	0.000539995	0.00105231	460351.0	0.00363874	1	T	C	0.208978
rs3789045	ukb-b-19158	Mineral and other dietary supplements: Selenium	204586812	0.000539995	0.000391582	461384.0	0.00135556	1	T	C	0.208953
rs3789045	ukb-e-6153_p1_AFR	Medication for cholesterol, blood pressure, diabetes, or take exogenous hormones	204586812	0.000544302	0.1461		-0.5053	1	T	C	0.94289
rs3789045	ukb-b-14179	Lamb/mutton intake	204586812	0.000549997	0.00179794	460006.0	0.0062115	1	T	C	0.208949
rs3789045	ukb-a-337	Forced expiratory volume in 1-second (FEV1)	204586812	0.000582385	0.00255396	307638.0	0.00878492	1	T	C	0.209056
rs3789045	ukb-b-1996	Salad / raw vegetable intake	204586812	0.000589997	0.00175096	435435.0	0.00601737	1	T	C	0.208925
rs3789045	ebi-a-GCST90016622	Schizophrenia vs major depressive disorder (ordinary least squares (OLS))	204586812	0.000599998	0.0026	93491.0	0.009	1	T	C
rs3789045	ieu-b-42	schizophrenia	204586812	0.000610703	0.0131	77096.0	0.045002	1	T	C	0.223
rs3789045	prot-b-26	heat shock protein family B (small) member 1	204586812	0.000622501	0.0453	3394.0	-0.1552	1	T	C	0.2064
rs3789045	met-d-L_HDL_PL_pct	Phospholipids to total lipids ratio in large HDL	204586812	0.000629999	0.00490303		-0.0170166	1	T	C	0.209008
rs3789045	ieu-a-22	Schizophrenia	204586812	0.000635199	0.0126	82315.0	0.0432032	1	T	C
rs3789045	ukb-a-418	Illness injury bereavement stress in last 2 years: Financial difficulties	204586812	0.000655466	0.000944077	335219.0	-0.00321703	1	T	C	0.209056
rs3789045	ukb-b-15175	Vitamin and mineral supplements: Vitamin C	204586812	0.000659994	0.00072103	460351.0	0.00245688	1	T	C	0.208978
rs3789045	ukb-e-6150_p2_CSA	Vascular/heart problems diagnosed by doctor	204586812	0.000666193	0.0403		0.1371	1	T	C	0.7339
rs3789045	ebi-a-GCST90000027	Appendicular lean mass	204586812	0.000680002	0.00309714	244730.0	0.010871	1	T	C	0.208575
rs3789045	ukb-b-2094	Weight change compared with 1 year ago	204586812	0.000680002	0.00166273	455085.0	-0.00564872	1	T	C	0.208983
rs3789045	ebi-a-GCST90011582	OTU97_2 (Bacteroides) prevalence	204586812	0.000688319	0.0388273	8956.0	-0.131787	1	T	C
rs3789045	ebi-a-GCST90011644	OTU99_2 (Bacteroides) prevalence	204586812	0.000688319	0.0388273	8956.0	-0.131787	1	T	C
rs3789045	ubm-a-1994	NET100 0838	204586812	0.000691831	0.0195	7916.0	-0.0661	1	T	C	0.20348
rs3789045	ebi-a-GCST90002337	Mean corpuscular volume	204586812	0.000692899	0.0178679	8188.0	0.0606379	1	T	C	0.249646
rs3789045	finn-b-M13_LOOSEJOINT	Loose body in joint	204586812	0.0007171	0.0903		0.3054	1	T	C	0.2269
rs3789045	ubm-a-1428	NET100 0272	204586812	0.000776247	0.0196	7916.0	-0.066	1	T	C	0.20348
rs3789045	ukb-a-447	Blood clot DVT bronchitis emphysema asthma rhinitis eczema allergy diagnosed by doctor: Hayfever allergic rhinitis or eczema	204586812	0.000776515	0.00126156	336782.0	0.00424019	1	T	C	0.209056
rs3789045	ukb-e-41200_p307_MID	Operative procedures - main OPCS4	204586812	0.000822508	0.1213		0.4058	1	T	C	0.8156
rs3789045	ieu-a-1128	ER- Breast cancer (Combined Oncoarray; iCOGS; GWAS meta analysis)	204586812	0.000827999	0.0139	127442.0	-0.0463	1	T	C	0.2151
rs3789045	ukb-b-10831	Pack years of smoking	204586812	0.000840001	0.0042848	142387.0	-0.0143117	1	T	C	0.207309
rs3789045	ukb-d-22605_irnt	Work hours per week - exact value	204586812	0.000855008	0.00867603	33696.0	0.0289315	1	T	C	0.210216
rs3789045	ukb-a-237	Pack years of smoking PREVIEW ONLY	204586812	0.000858499	0.00538748	101726.0	-0.0179581	1	T	C	0.209056
rs3789045	ukb-b-13187	Manic/hyper symptoms: I was more creative or had more ideas than usual	204586812	0.00089	0.00318385	31317.0	0.0105757	1	T	C	0.205974
rs3789045	finn-b-C3_PROSTATE	Malignant neoplasm of prostate	204586812	0.000893799	0.0245		0.0815	1	T	C	0.2275
rs3789045	bbj-a-153	Type 2 diabetes	204586812	0.00089807	0.00844783		-0.0280523	1	T	C	0.386114
rs3789045	ukb-b-10215	Hand grip strength (right)	204586812	0.000920005	0.00182547	461089.0	0.00604833	1	T	C	0.208995
rs3789045	ieu-b-4760	Number of children	204586812	0.000925998	0.0025		0.0082	1	T	C	0.2092
rs3789045	ukb-b-2227	Number of children fathered	204586812	0.000959997	0.00310745	209872.0	0.0102579	1	T	C	0.209618
rs3789045	ukb-b-16201	Treatment speciality of consultant (recoded): Medical oncology	204586812	0.000959997	0.000237194	444078.0	-0.000783063	1	T	C	0.209036
rs3789045	ieu-b-4973	LRTI	204586812	0.000968033	0.0152938	486484.0	-0.0504642	1	T	C	0.208978
rs3789045	ukb-b-9937	Had major operations	204586812	0.000969996	0.00181678	210168.0	0.00599499	1	T	C	0.209607
rs3789045	ukb-e-102500_AFR	Other savoury snack intake	204586812	0.0009822	0.02788		-0.09189	1	T	C	0.93912
rs3789045	ukb-b-4886	Number of days/week walked 10+ minutes	204586812	0.000990011	0.00496837	454783.0	0.0163688	1	T	C	0.209013
rs3789045	ukb-a-16	Current tobacco smoking	204586812	0.000993505	0.00162364	337030.0	-0.00534566	1	T	C	0.209056
