# Supplementary material for: Causal impact of genetically-determined fish and fish oil intake on epigenetic age acceleration and related serum markers
Source: Hum Genomics. 2025 May 24;19:61. doi: 10.1186/s40246-025-00756-3 (PMC12102828; doi:10.1186/s40246-025-00756-3)
Supplement: Supplementary file 3 [file 40246_2025_756_MOESM3_ESM.csv]

rsid	ID	Trait	Position	P	SE	N	Beta	CHR	EA	NEA	EAF
rs10061973	ukb-b-11348	Bread intake	166811498	8.99995e-10	0.00199334	452236.0	0.0122112	5	T	G	0.513967
rs10061973	ukb-b-2209	Oily fish intake	166811498	1.5e-08	0.00191598	460443.0	-0.0108521	5	T	G	0.5139
rs10061973	ukb-b-5174	Average weekly beer plus cider intake	166811498	1.7e-07	0.00171334	327634.0	0.00896574	5	T	G	0.515103
rs10061973	ukb-b-5779	Alcohol intake frequency.	166811498	7.19996e-07	0.00303331	462346.0	-0.0150317	5	T	G	0.513872
rs10061973	ebi-a-GCST007432	FEV1	166811498	1.94899e-06	0.0023	321047.0	0.0112	5	T	G	0.5097
rs10061973	ebi-a-GCST007429	Lung function (FVC)	166811498	3.70997e-06	0.0024	321047.0	0.0109	5	T	G	0.51
rs10061973	ieu-b-73	Alcoholic drinks per week	166811498	4.09996e-06	0.0019293	529681.0	0.00888318	5	T	G	0.505
rs10061973	ebi-a-GCST006572	Cognitive performance	166811498	6.05996e-06	0.00288	257841.0	-0.01302	5	T	G	0.4915
rs10061973	ukb-a-28	Average weekly beer plus cider intake	166811498	1.6669e-05	0.00200662	241447.0	0.00863946	5	T	G	0.512631
rs10061973	ukb-b-4256	Lifetime number of sexual partners	166811498	2.1e-05	0.00184881	378882.0	0.00786982	5	T	G	0.513067
rs10061973	ukb-b-8121	Salt added to food	166811498	2.19999e-05	0.00176525	462630.0	0.00749151	5	T	G	0.513901
rs10061973	ebi-a-GCST006250	Intelligence	166811498	2.20699e-05	0.00277086	269867.0	-0.0117568	5	T	G
rs10061973	ukb-a-205	Illnesses of father: Lung cancer	166811498	3.60263e-05	0.000737822	292053.0	0.00304842	5	T	G	0.512631
rs10061973	ebi-a-GCST006098	Vigorous physical activity	166811498	4.09996e-05	0.00131671	261055.0	0.00540394	5	T	G	0.513085
rs10061973	ieu-b-4861	Chronotype	166811498	4.30002e-05	0.0036913		0.0151922	5	T	G	0.513776
rs10061973	ebi-a-GCST008049	White blood cell count	166811498	4.45184e-05	0.00267246	18251.0	0.0109108	5	T	G	0.549768
rs10061973	ukb-d-30750_irnt	Glycated haemoglobin	166811498	5.91698e-05	0.0023061	344182.0	-0.0092617	5	T	G	0.51392
rs10061973	ebi-a-GCST006097	Moderate to vigorous physical activity levels	166811498	8e-05	0.00221068	377234.0	0.00872028	5	T	G	0.513346
rs10061973	ukb-a-25	Alcohol intake frequency.	166811498	8.23e-05	0.00356121	336965.0	-0.0140228	5	T	G	0.512631
rs10061973	ukb-b-2862	Beef intake	166811498	9.20005e-05	0.0017131	461053.0	0.00670176	5	T	G	0.513854
rs10061973	ukb-b-14203	Hot drink temperature	166811498	0.00012	0.00118772	457873.0	-0.00456434	5	T	G	0.513851
rs10061973	ukb-a-228	Home area population density - urban or rural: Scotland - Large Urban Area	166811498	0.000148563	0.000524745	333997.0	-0.00199062	5	T	G	0.512631
rs10061973	ukb-b-7953	Forced vital capacity (FVC)	166811498	0.00016	0.00164308	421986.0	0.00620049	5	T	G	0.513732
rs10061973	ubm-a-1883	NET100 0727	166811498	0.000165959	0.0154	7916.0	0.0578	5	T	G	0.51407
rs10061973	ieu-b-30	white blood cell count	166811498	0.000183	0.001852	561157.0	0.006935	5	T	G	0.511397
rs10061973	ebi-a-GCST90010105	Protein AMBP levels	166811498	0.000194044	0.0402986	1301.0	0.152442	5	T	G	0.556
rs10061973	ukb-a-337	Forced expiratory volume in 1-second (FEV1)	166811498	0.000234153	0.00208361	307638.0	0.00766567	5	T	G	0.512631
rs10061973	ukb-a-336	Forced vital capacity (FVC)	166811498	0.00024801	0.00197555	307638.0	0.00723913	5	T	G	0.512631
rs10061973	ukb-b-7422	Use of sun/uv protection	166811498	0.000290001	0.00180186	459416.0	-0.00652941	5	T	G	0.51389
rs10061973	ukb-a-232	Forced vital capacity (FVC) Best measure	166811498	0.000329655	0.00216762	255492.0	0.00778359	5	T	G	0.512631
rs10061973	ukb-b-5664	Frequency of tenseness / restlessness in last 2 weeks	166811498	0.000359998	0.00130288	445194.0	0.00464854	5	T	G	0.513898
rs10061973	prot-a-2999	Transmembrane protein 132C	166811498	0.000398107	0.0247	3301.0	0.0874	5	T	G	0.51659
rs10061973	ukb-b-3881	Fresh fruit intake	166811498	0.0004	0.0012244	446462.0	-0.00433355	5	T	G	0.51378
rs10061973	finn-b-AB1_SEQULAE_TUBERCU	Sequelae of tuberculosis	166811498	0.000407596	0.0899		-0.318	5	T	G	0.4284
rs10061973	ukb-b-11261	Diagnoses - main ICD10: I84.9 Unspecified haemorrhoids without complication	166811498	0.000439997	0.000239434	463010.0	0.000842094	5	T	G	0.513903
rs10061973	ukb-d-22611_1	Workplace had a lot of cigarette smoke from other people smoking: Sometimes	166811498	0.000453879	0.00234595	89714.0	0.00822661	5	T	G	0.510832
rs10061973	ebi-a-GCST90006905	Anti-human herpesvirus6IE1B IgGseropositivity	166811498	0.000471835	0.00611132	8735.0	0.0213667	5	T	G	0.515825
rs10061973	ebi-a-GCST90010167	Receptor for advanced glycosylation end products levels	166811498	0.000544741	0.0404072	1301.0	0.140666	5	T	G	0.556
rs10061973	ukb-a-231	Forced expiratory volume in 1-second (FEV1) Best measure	166811498	0.000576076	0.00228916	255492.0	0.00788085	5	T	G	0.512631
rs10061973	ukb-e-285_CSA	Other anemias	166811498	0.000591807	0.06052		-0.2079	5	T	G	0.5299
rs10061973	ukb-e-D64_CSA	D64 Other anaemias	166811498	0.000593103	0.06109		-0.2098	5	T	G	0.5303
rs10061973	finn-b-L12_SEBORRHOEIC	Seborrhoeic dermatitis	166811498	0.000621899	0.0407		-0.1393	5	T	G	0.4285
rs10061973	ukb-a-511	Number of days/week of vigorous physical activity 10+ minutes	166811498	0.000632062	0.00483305	321533.0	0.016517	5	T	G	0.512631
rs10061973	ukb-e-20003_p564_EAS	Treatment/medication code	166811498	0.000640605	0.08398		-0.2867	5	T	G	0.6634
rs10061973	met-d-Omega_3_pct	Ratio of omega-3 fatty acids to total fatty acids	166811498	0.000649995	0.00406121		-0.0135633	5	T	G	0.514673
rs10061973	ieu-b-105	FVC	166811498	0.000659994	0.00177073		0.00603026	5	T	G	0.513362
rs10061973	ukb-b-13352	Vascular/heart problems diagnosed by doctor: None of the above	166811498	0.000680002	0.000936129	461880.0	0.0031795	5	T	G	0.513888
rs10061973	ukb-b-19657	Forced expiratory volume in 1-second (FEV1)	166811498	0.000690001	0.00173692	421986.0	0.00589605	5	T	G	0.513732
rs10061973	ukb-a-435	Vascular/heart problems diagnosed by doctor: None of the above	166811498	0.000696947	0.00111213	336683.0	0.00377102	5	T	G	0.512631
rs10061973	ukb-b-4982	Able to confide	166811498	0.000809991	0.00395229	448858.0	-0.0132386	5	T	G	0.513956
rs10061973	finn-b-M13_CHRONDROPATHIES	Chrondropathies	166811498	0.000822091	0.0286		-0.0956	5	T	G	0.4284
rs10061973	ebi-a-GCST90010140	Interleukin-17D levels	166811498	0.000867421	0.0402187	1299.0	0.134877	5	T	G	0.557
rs10061973	ukb-b-223	Current tobacco smoking	166811498	0.000870001	0.00114011	462434.0	0.00379539	5	T	G	0.513906
rs10061973	ukb-b-14057	Non-cancer illness code, self-reported: hypertension	166811498	0.00089	0.000898593	462933.0	-0.00298634	5	T	G	0.513908
rs10061973	ukb-b-17155	Transport type for commuting to job workplace: Public transport	166811498	0.000899995	0.00116186	245364.0	-0.00385818	5	T	G	0.513837
rs10061973	ukb-b-4522	Time spent using computer	166811498	0.000909997	0.00182983	360895.0	-0.00607155	5	T	G	0.514058
rs10061973	ukb-b-7418	Diagnoses - main ICD10: Z30.2 Sterilisation	166811498	0.000949992	0.000254401	463010.0	0.00084087	5	T	G	0.513903
rs10061973	ukb-d-2247_0	Hearing difficulty/problems: No	166811498	0.000954443	0.00104012	346635.0	-0.0034362	5	T	G	0.513583
rs10076975	ukb-b-2209	Oily fish intake	164518993	1.09999e-08	0.0019672	460443.0	0.0112394	5	C	T	0.381413
rs10076975	ukb-b-14179	Lamb/mutton intake	164518993	9.90011e-08	0.00150493	460006.0	0.00801937	5	C	T	0.381423
rs10076975	ieu-b-102	Major depression	164518993	1.49699e-07	0.0044		0.0232	5	C	T	0.382
rs10076975	ukb-b-15590	Hip circumference	164518993	2e-07	0.00204868	462117.0	-0.0106476	5	C	T	0.381428
rs10076975	ukb-b-16407	Trunk fat percentage	164518993	3.89996e-07	0.00190285	454613.0	-0.00965334	5	C	T	0.381291
rs10076975	ukb-b-2148	Facial ageing	164518993	4.60002e-07	0.00109044	423999.0	-0.0054982	5	C	T	0.38201
rs10076975	ukb-a-23	Number of operations self-reported	164518993	7.24619e-07	0.00195624	337159.0	0.00969265	5	C	T	0.381601
rs10076975	ukb-b-9405	Waist circumference	164518993	8.70001e-07	0.00183929	462166.0	-0.0090477	5	C	T	0.381417
rs10076975	ukb-b-4256	Lifetime number of sexual partners	164518993	1e-06	0.00189803	378882.0	0.00926684	5	C	T	0.381097
rs10076975	ukb-b-6991	Seen doctor (GP) for nerves, anxiety, tension or depression	164518993	1.40001e-06	0.00100401	459560.0	0.00485141	5	C	T	0.381395
rs10076975	ukb-b-8338	Arm fat mass (left)	164518993	2e-06	0.00202043	454684.0	-0.00959488	5	C	T	0.381295
rs10076975	ukb-b-20044	Trunk fat mass	164518993	2.30001e-06	0.00207098	454588.0	-0.00979017	5	C	T	0.381289
rs10076975	ukb-a-290	Trunk fat percentage	164518993	2.85759e-06	0.00229462	331113.0	-0.0107408	5	C	T	0.381601
rs10076975	ukb-b-6704	Arm fat mass (right)	164518993	2.99999e-06	0.00202053	454757.0	-0.0094308	5	C	T	0.381296
rs10076975	ukb-b-5776	Daytime dozing / sleeping (narcolepsy)	164518993	3.40001e-06	0.00105972	460913.0	0.00492074	5	C	T	0.381428
rs10076975	ukb-b-20188	Arm fat percentage (left)	164518993	3.50002e-06	0.00156473	454724.0	-0.00725717	5	C	T	0.381296
rs10076975	finn-b-ANTIDEPRESSANTS	Depression medications	164518993	4.64804e-06	0.0101		0.0464	5	C	T	0.4775
rs10076975	ukb-a-382	Waist circumference	164518993	5.84144e-06	0.00221101	336639.0	-0.0100206	5	C	T	0.381601
rs10076975	ukb-b-8909	Body fat percentage	164518993	7.00003e-06	0.00158516	454633.0	-0.00712127	5	C	T	0.381313
rs10076975	ukb-b-19393	Whole body fat mass	164518993	7.10003e-06	0.00200856	454137.0	-0.00902071	5	C	T	0.381287
rs10076975	ukb-b-4733	Number of operations, self-reported	164518993	7.79992e-06	0.00166855	462933.0	0.00746072	5	C	T	0.38143
rs10076975	ubm-a-2599	NET100 1443	164518993	9.54993e-06	0.0163	7916.0	0.0722	5	C	T	0.3812
rs10076975	ukb-b-12854	Arm fat percentage (right)	164518993	1e-05	0.00157351	454789.0	-0.00694451	5	C	T	0.381304
rs10076975	ukb-a-388	Hip circumference	164518993	1.02811e-05	0.00247209	336601.0	-0.010905	5	C	T	0.381601
rs10076975	ebi-a-GCST90014033	Haemorrhoidal disease	164518993	2.15501e-05	0.004	944133.0	0.0172	5	C	T	0.3841
rs10076975	ukb-a-291	Trunk fat mass	164518993	2.27227e-05	0.00251363	331093.0	-0.0106487	5	C	T	0.381601
rs10076975	ukb-a-246	Seen doctor (GP) for nerves anxiety tension or depression	164518993	2.53058e-05	0.00117809	335108.0	0.00496226	5	C	T	0.381601
rs10076975	ukb-b-14624	Illness, injury, bereavement, stress in last 2 years: Marital separation/divorce	164518993	2.99999e-05	0.000370762	459742.0	0.00154672	5	C	T	0.381391
rs10076975	ukb-b-11842	Weight	164518993	5e-05	0.00178294	461632.0	-0.00722811	5	C	T	0.38142
rs10076975	finn-b-M13_SYNOHYPERTROPH	Synovial hypertrophy, not elsewhere classified	164518993	5.16702e-05	0.1163		0.4708	5	C	T	0.4758
rs10076975	prot-a-1328	Hephaestin-like protein 1	164518993	5.24807e-05	0.0251	3301.0	-0.1017	5	C	T	0.38108
rs10076975	ukb-b-9790	Treatment/medication code: cod liver oil capsule	164518993	5.30005e-05	0.000496923	462933.0	-0.00200823	5	C	T	0.38143
rs10076975	ukb-b-12039	Weight	164518993	5.60003e-05	0.00179578	454893.0	-0.00723449	5	C	T	0.381309
rs10076975	ebi-a-GCST005902	Depression (broad)	164518993	5.98412e-05	0.0012091	322580.0	0.0048529	5	C	T	0.381366
rs10076975	prot-a-576	C-type lectin domain family 4 member D	164518993	6.45654e-05	0.0251	3301.0	-0.1004	5	C	T	0.38108
rs10076975	ukb-d-20544_11	Mental health problems ever diagnosed by a professional: Depression	164518993	7.12049e-05	0.00171395	117706.0	0.00680844	5	C	T	0.382101
rs10076975	ukb-a-264	Body fat percentage	164518993	7.6821e-05	0.00191418	331117.0	-0.00756898	5	C	T	0.381601
rs10076975	ukb-a-417	Illness injury bereavement stress in last 2 years: Marital separation/divorce	164518993	8.97904e-05	0.000426996	335219.0	0.00167241	5	C	T	0.381601
rs10076975	ukb-d-20536_2	Weight change during worst episode of depression: Lost weight	164518993	0.00010754	0.00287866	56571.0	0.0111496	5	C	T	0.38347
rs10076975	ukb-a-286	Arm fat percentage (left)	164518993	0.00011434	0.0018898	331198.0	-0.00729086	5	C	T	0.381601
rs10076975	ukb-e-104280_AFR	Pea intake	164518993	0.000131401	0.02292		-0.08764	5	C	T	0.5679
rs10076975	ukb-a-265	Whole body fat mass	164518993	0.000140556	0.00243595	330762.0	-0.00927422	5	C	T	0.381601
rs10076975	ukb-b-7212	Leg fat mass (left)	164518993	0.00017	0.0016285	454823.0	-0.00612949	5	C	T	0.381304
rs10076975	prot-a-2358	PR domain zinc finger protein 4	164518993	0.000177828	0.0252	3301.0	-0.0943	5	C	T	0.38108
rs10076975	ukb-b-14203	Hot drink temperature	164518993	0.000179999	0.0012196	457873.0	-0.00456585	5	C	T	0.381432
rs10076975	ukb-b-3752	Operative procedures - main OPCS: H52.4 Rubber band ligation of haemorrhoid	164518993	0.000179999	0.00017754	463010.0	0.000665166	5	C	T	0.381426
rs10076975	ukb-a-287	Arm fat mass (left)	164518993	0.000183409	0.00244685	331164.0	-0.00915337	5	C	T	0.381601
rs10076975	ukb-a-282	Arm fat percentage (right)	164518993	0.000201971	0.00189857	331249.0	-0.00705617	5	C	T	0.381601
rs10076975	ukb-b-18096	Leg fat mass (right)	164518993	0.00021	0.00164797	454846.0	-0.00610743	5	C	T	0.381307
rs10076975	ukb-b-11348	Bread intake	164518993	0.00021	0.00204688	452236.0	-0.00759396	5	C	T	0.381302
rs10076975	ebi-a-GCST90000047	Age at first sexual intercourse	164518993	0.000219999	0.0021	397338.0	-0.0076	5	C	T
rs10076975	ukb-b-17271	Leg predicted mass (left)	164518993	0.000219999	0.00132881	454799.0	-0.00490441	5	C	T	0.381301
rs10076975	ukb-b-19953	Body mass index (BMI)	164518993	0.000230001	0.00203242	461460.0	-0.00747719	5	C	T	0.381389
rs10076975	ukb-a-493	Mineral and other dietary supplements: None of the above	164518993	0.000239106	0.00123634	336314.0	0.00454194	5	C	T	0.381601
rs10076975	ukb-a-283	Arm fat mass (right)	164518993	0.000248073	0.00244623	331226.0	-0.00896368	5	C	T	0.381601
rs10076975	ukb-b-5237	Coffee intake	164518993	0.00025	0.00165974	428860.0	-0.00607494	5	C	T	0.381241
rs10076975	ukb-b-14238	Mineral and other dietary supplements: None of the above	164518993	0.000259998	0.00105538	461384.0	0.00384953	5	C	T	0.381431
rs10076975	ukb-b-5664	Frequency of tenseness / restlessness in last 2 weeks	164518993	0.000259998	0.00133792	445194.0	0.0048809	5	C	T	0.381545
rs10076975	prot-a-1399	Intercellular adhesion molecule 3	164518993	0.000269153	0.0252	3301.0	-0.0916	5	C	T	0.38108
rs10076975	ukb-b-969	Time spend outdoors in summer	164518993	0.000299999	0.00198327	419314.0	0.00716467	5	C	T	0.381709
rs10076975	ukb-b-8213	Diagnoses - main ICD10: M23.2 Derangement of meniscus due to old tear or injury	164518993	0.00032	0.000118806	463010.0	0.000427856	5	C	T	0.381426
rs10076975	ukb-b-14310	Leg predicted mass (right)	164518993	0.00032	0.00132816	454834.0	-0.00477811	5	C	T	0.381305
rs10076975	ukb-b-17627	Non-oily fish intake	164518993	0.00032	0.00166737	460880.0	0.00600611	5	C	T	0.381437
rs10076975	ukb-b-20432	Hands-free device/speakerphone use with mobile phone in last 3 month	164518993	0.000329997	0.00194876	388531.0	0.00700057	5	C	T	0.381561
rs10076975	ukb-b-16099	Leg fat-free mass (left)	164518993	0.000340001	0.00133758	454805.0	-0.00479679	5	C	T	0.381299
rs10076975	ukb-b-2303	Body mass index (BMI)	164518993	0.000379997	0.00204765	454884.0	-0.0072806	5	C	T	0.381304
rs10076975	ukb-a-360	Systolic blood pressure automated reading	164518993	0.000386322	0.00252802	317754.0	-0.00897268	5	C	T	0.381601
rs10076975	ukb-b-7166	Diagnoses - main ICD10: K57.9 Diverticular disease of intestine, part unspecified, without perforation or abscess	164518993	0.000389996	0.000151847	463010.0	0.00053821	5	C	T	0.381426
rs10076975	met-d-M_VLDL_CE_pct	Cholesteryl esters to total lipids ratio in medium VLDL	164518993	0.0004	0.004002		0.0129892	5	C	T	0.380838
rs10076975	ukb-b-12828	Leg fat-free mass (right)	164518993	0.0004	0.00133679	454835.0	-0.00473576	5	C	T	0.381305
rs10076975	ukb-b-14977	Bread consumed	164518993	0.000409996	0.00200404	64949.0	-0.00707556	5	C	T	0.384291
rs10076975	ieu-b-38	systolic blood pressure	164518993	0.0004346	0.031	734956.0	-0.109	5	C	T	0.384
rs10076975	ukb-b-2988	Number of fluid intelligence questions attempted within time limit	164518993	0.000479999	0.00771568	149051.0	-0.0269307	5	C	T	0.383525
rs10076975	prot-a-2113	5'-Nucleotidase	164518993	0.000489779	0.0251	3301.0	-0.0876	5	C	T	0.38108
rs10076975	ukb-b-4282	Prospective memory result	164518993	0.0005	0.00193418	152605.0	0.00672862	5	C	T	0.38352
rs10076975	ieu-b-111	triglycerides	164518993	0.0005	0.00204413		-0.00711865	5	C	T	0.381391
rs10076975	ukb-e-5264_EAS	Corneal hysteresis (left)	164518993	0.000506897	0.0564		-0.1961	5	C	T	0.3368
rs10076975	ukb-d-20499	Ever sought or received professional help for mental distress	164518993	0.000512401	0.00202349	117677.0	0.00703019	5	C	T	0.382063
rs10076975	ukb-b-11085	Medication for pain relief, constipation, heartburn: None of the above	164518993	0.000519996	0.00106516	457547.0	0.00369591	5	C	T	0.381369
rs10076975	ubm-a-1885	NET100 0729	164518993	0.000524807	0.0161	7916.0	-0.0559	5	C	T	0.3812
rs10076975	met-d-M_VLDL_C_pct	Cholesterol to total lipids ratio in medium VLDL	164518993	0.000530005	0.00401258		0.0128267	5	C	T	0.380838
rs10076975	ukb-b-1489	Cheese intake	164518993	0.000539995	0.00229874	451486.0	-0.00795853	5	C	T	0.381352
rs10076975	ukb-b-4886	Number of days/week walked 10+ minutes	164518993	0.000560003	0.00415963	454783.0	0.0143611	5	C	T	0.381436
rs10076975	met-d-M_VLDL_TG_pct	Triglycerides to total lipids ratio in medium VLDL	164518993	0.000589997	0.00402576		-0.0128125	5	C	T	0.380838
rs10076975	ukb-b-5379	Frequency of friend/family visits	164518993	0.000599998	0.00238106	459830.0	-0.00817131	5	C	T	0.381436
rs10076975	prot-a-1939	Double-strand break repair protein MRE11A	164518993	0.00060256	0.0252	3301.0	-0.0863	5	C	T	0.38108
rs10076975	ukb-b-6591	Age first had sexual intercourse	164518993	0.00064	0.00221755	406457.0	-0.00757171	5	C	T	0.381557
rs10076975	ukb-d-20421	Ever felt worried, tense, or anxious for most of a month or longer	164518993	0.000671182	0.0019169	110315.0	0.00651972	5	C	T	0.381935
rs10076975	prot-a-3060	Tumor necrosis factor ligand superfamily member 18	164518993	0.000676083	0.0252	3301.0	-0.0855	5	C	T	0.38108
rs10076975	prot-a-2949	Testis-expressed sequence 29 protein	164518993	0.000691831	0.0252	3301.0	-0.0854	5	C	T	0.38108
rs10076975	ukb-d-XIV_GENITOURINARY	Diseases of the genitourinary system	164518993	0.000747119	0.000950518	361194.0	0.00320487	5	C	T	0.382659
rs10076975	met-d-S_VLDL_PL_pct	Phospholipids to total lipids ratio in small VLDL	164518993	0.000749998	0.00407865		0.0129615	5	C	T	0.380838
rs10076975	ukb-b-13803	Operative procedures - main OPCS: J18.3 Total cholecystectomy NEC	164518993	0.000769999	0.000315653	463010.0	-0.00106181	5	C	T	0.381426
rs10076975	ukb-e-101310_CSA	Number of bread slices with butter/margarine	164518993	0.000770903	0.06007		0.202	5	C	T	0.5551
rs10076975	prot-a-1602	Junctophilin-1	164518993	0.000776247	0.0252	3301.0	-0.0846	5	C	T	0.38108
rs10076975	ukb-b-14147	Risk taking	164518993	0.000809991	0.000941472	446279.0	0.00315282	5	C	T	0.381325
rs10076975	ebi-a-GCST90000294	Myocardial fractal dimension (slice 8)	164518993	0.000810961	0.00049719	18096.0	0.0016654	5	C	T	0.38299
rs10076975	ukb-a-506	Number of days/week walked 10+ minutes	164518993	0.000815004	0.00487291	331654.0	0.0163129	5	C	T	0.381601
rs10076975	prot-a-440	Hematopoietic progenitor cell antigen CD34	164518993	0.000831764	0.0252	3301.0	-0.084	5	C	T	0.38108
rs10076975	ukb-d-20550_1	Activities undertaken to treat anxiety: Talking therapies, such as psychotherapy, counselling, group therapy or CBT	164518993	0.000848438	0.00153732	98990.0	0.00512942	5	C	T	0.382142
rs10076975	met-d-S_VLDL_FC_pct	Free cholesterol to total lipids ratio in small VLDL	164518993	0.000850002	0.00407053		0.0126718	5	C	T	0.380838
rs10076975	ukb-b-17999	Weekly usage of mobile phone in last 3 months	164518993	0.000870001	0.003029	386626.0	0.0100805	5	C	T	0.381589
rs10076975	prot-a-2360	Peroxiredoxin-4	164518993	0.000870964	0.0251	3301.0	-0.0837	5	C	T	0.38108
rs10076975	finn-b-M13_ARTHTROSIS_COX	Coxarthrosis,	164518993	0.000873796	0.0159		0.0529	5	C	T	0.4768
rs10076975	finn-b-CD2_BENIGN_DUODENUM	Benign neoplasm: Duodenum	164518993	0.00090209	0.0834		0.2769	5	C	T	0.4767
rs10076975	ukb-b-12621	Ever had stillbirth, spontaneous miscarriage or termination	164518993	0.000920005	0.00136498	247180.0	0.0045232	5	C	T	0.380611
rs10076975	ukb-d-M13_MENISCUSDERANGEMENTS	Meniscus derangement	164518993	0.000959577	0.000412337	361194.0	0.0013616	5	C	T	0.382659
rs10076975	ebi-a-GCST90012790	Percentage of invited food questionnaires completed	164518993	0.000969996	0.0921091	300639.0	-0.304256	5	C	T	0.382105
rs10510554	ukb-b-12828	Leg fat-free mass (right)	25099776	3.10027e-21	0.00131544	454835.0	0.0124426	3	C	T	0.56925
rs10510554	ukb-b-14310	Leg predicted mass (right)	25099776	4.90004e-21	0.00130698	454834.0	0.0122996	3	C	T	0.569251
rs10510554	ieu-b-40	body mass index	25099776	2.3999399999999998e-20	0.0017	786215.0	0.0153	3	C	T	0.565
rs10510554	ukb-d-30670_irnt	Urea	25099776	5.7544e-20	0.0023226	344052.0	0.02125	3	C	T	0.56895
rs10510554	ukb-b-16099	Leg fat-free mass (left)	25099776	8.199739999999999e-20	0.00131611	454805.0	0.01199	3	C	T	0.56925
rs10510554	ukb-b-17271	Leg predicted mass (left)	25099776	1.50003e-19	0.00130749	454799.0	0.0118245	3	C	T	0.569248
rs10510554	ukb-b-7376	Impedance of leg (right)	25099776	2.9998500000000003e-18	0.00182111	454863.0	-0.0158618	3	C	T	0.569244
rs10510554	ukb-b-13354	Whole body fat-free mass	25099776	3.2998900000000003e-18	0.00125507	454850.0	0.0109219	3	C	T	0.569242
rs10510554	ukb-b-14540	Whole body water mass	25099776	3.50026e-18	0.00125716	454888.0	0.0109279	3	C	T	0.569243
rs10510554	ukb-b-16446	Basal metabolic rate	25099776	4.700020000000001e-18	0.0013198	454874.0	0.0114293	3	C	T	0.569241
rs10510554	ukb-b-15926	Cereal intake	25099776	1.80011e-17	0.00180436	441640.0	-0.0153439	3	C	T	0.569144
rs10510554	ukb-b-14068	Impedance of leg (left)	25099776	7.19946e-17	0.00183675	454857.0	-0.0153242	3	C	T	0.569245
rs10510554	ukb-d-30670_raw	Urea	25099776	1.10662e-16	0.0032558	344052.0	0.027001	3	C	T	0.56895
rs10510554	ukb-b-1996	Salad / raw vegetable intake	25099776	3.50026e-16	0.00144216	435435.0	0.0117593	3	C	T	0.569783
rs10510554	ukb-b-11842	Weight	25099776	4.00037e-16	0.00175335	461632.0	0.0142713	3	C	T	0.569196
rs10510554	ukb-a-276	Leg fat-free mass (right)	25099776	1.63305e-15	0.00161754	331285.0	0.0128867	3	C	T	0.570249
rs10510554	ukb-b-12039	Weight	25099776	2.49977e-15	0.00176585	454893.0	0.0139773	3	C	T	0.56924
rs10510554	ukb-a-277	Leg predicted mass (right)	25099776	3.02204e-15	0.00160701	331285.0	0.0126799	3	C	T	0.570249
rs10510554	ukb-b-9685	Trunk predicted mass	25099776	8.30042e-15	0.00124652	454463.0	0.00967648	3	C	T	0.569255
rs10510554	ukb-b-17409	Trunk fat-free mass	25099776	9.20026e-15	0.00125049	454508.0	0.0096904	3	C	T	0.569263
rs10510554	ukb-a-281	Leg predicted mass (left)	25099776	5.41627e-14	0.00160723	331253.0	0.0120893	3	C	T	0.570249
rs10510554	ukb-a-280	Leg fat-free mass (left)	25099776	5.5386e-14	0.00161822	331258.0	0.0121672	3	C	T	0.570249
rs10510554	ukb-a-267	Whole body water mass	25099776	8.43335e-14	0.0015563	331315.0	0.0116158	3	C	T	0.570249
rs10510554	ukb-a-266	Whole body fat-free mass	25099776	1.1896e-13	0.00155401	331291.0	0.011528	3	C	T	0.570249
rs10510554	ukb-a-268	Basal metabolic rate	25099776	1.49692e-13	0.00162945	331307.0	0.0120379	3	C	T	0.570249
rs10510554	ukb-b-19925	Arm fat-free mass (left)	25099776	3.29989e-13	0.00127349	454672.0	0.00927219	3	C	T	0.569261
rs10510554	ebi-a-GCST90000025	Appendicular lean mass	25099776	4.00405e-13	0.0019	450243.0	0.0138	3	C	T	0.5694
rs10510554	ukb-b-19520	Arm fat-free mass (right)	25099776	6.4998e-13	0.00124925	454753.0	0.00898203	3	C	T	0.569244
rs10510554	ukb-a-270	Impedance of leg (right)	25099776	7.42164e-13	0.00222346	331301.0	-0.015946	3	C	T	0.570249
rs10510554	ukb-b-9093	Arm predicted mass (left)	25099776	9.60064e-13	0.00126843	454655.0	0.00905162	3	C	T	0.569258
rs10510554	ukb-a-293	Trunk predicted mass	25099776	7.77678e-12	0.00154296	330995.0	0.0105583	3	C	T	0.570249
rs10510554	ukb-a-292	Trunk fat-free mass	25099776	9.88098e-12	0.00154799	331030.0	0.0105394	3	C	T	0.570249
rs10510554	ukb-a-249	Weight	25099776	1.0556e-11	0.00214734	336227.0	0.0145997	3	C	T	0.570249
rs10510554	ukb-b-8089	Cooked vegetable intake	25099776	1.59993e-11	0.00158114	448651.0	0.0106519	3	C	T	0.569458
rs10510554	ukb-a-271	Impedance of leg (left)	25099776	1.63418e-11	0.00224067	331296.0	-0.0150924	3	C	T	0.570249
rs10510554	ebi-a-GCST006368	Body mass index	25099776	1.9002e-11	0.00253	315347.0	0.017	3	C	T	0.5662
rs10510554	ukb-b-16698	Arm predicted mass (right)	25099776	2.39994e-11	0.00124504	454746.0	0.00831854	3	C	T	0.569244
rs10510554	ukb-b-8338	Arm fat mass (left)	25099776	2.80027e-11	0.00198705	454684.0	0.013225	3	C	T	0.569262
rs10510554	ukb-b-19921	Impedance of whole body	25099776	2.90001e-11	0.00153071	454840.0	-0.01018	3	C	T	0.569237
rs10510554	ukb-b-6704	Arm fat mass (right)	25099776	4.49987e-11	0.00198699	454757.0	0.0130849	3	C	T	0.569246
rs10510554	ukb-b-15590	Hip circumference	25099776	9.09913e-11	0.00201561	462117.0	0.013065	3	C	T	0.569229
rs10510554	ukb-a-284	Arm fat-free mass (right)	25099776	1.70824e-10	0.00153136	331221.0	0.00977882	3	C	T	0.570249
rs10510554	ukb-a-288	Arm fat-free mass (left)	25099776	2.12496e-10	0.00156246	331159.0	0.0099251	3	C	T	0.570249
rs10510554	ukb-a-289	Arm predicted mass (left)	25099776	2.69073e-10	0.0015566	331146.0	0.00983124	3	C	T	0.570249
rs10510554	ukb-b-19953	Body mass index (BMI)	25099776	5.80003e-10	0.00199871	461460.0	0.0123811	3	C	T	0.569212
rs10510554	ukb-b-20044	Trunk fat mass	25099776	5.89997e-10	0.00203661	454588.0	0.0126138	3	C	T	0.569266
rs10510554	ukb-b-19393	Whole body fat mass	25099776	7.49998e-10	0.00197515	454137.0	0.0121564	3	C	T	0.569238
rs10510554	ebi-a-GCST90000027	Appendicular lean mass	25099776	1.79999e-09	0.00256605	244730.0	0.0147484	3	C	T	0.568759
rs10510554	ieu-a-2	Body mass index	25099776	1.854e-09	0.003	336688.0	0.0179	3	C	T	0.5667
rs10510554	ebi-a-GCST002783	Body mass index	25099776	1.854e-09	0.003	236781.0	0.0179	3	C	T
rs10510554	ukb-a-285	Arm predicted mass (right)	25099776	2.78529e-09	0.00152594	331216.0	0.00907009	3	C	T	0.570249
rs10510554	ieu-a-835	Body mass index	25099776	4.17802e-09	0.0031	321404.0	0.0183	3	C	T	0.5667
rs10510554	ukb-b-2303	Body mass index (BMI)	25099776	4.39997e-09	0.00201354	454884.0	0.0118182	3	C	T	0.569242
rs10510554	ukb-b-4650	Comparative body size at age 10	25099776	5.30005e-09	0.00141749	454718.0	0.00827346	3	C	T	0.569271
rs10510554	ukb-b-9405	Waist circumference	25099776	1.09999e-08	0.00180938	462166.0	0.0103411	3	C	T	0.569225
rs10510554	ukb-b-2209	Oily fish intake	25099776	1.2e-08	0.00193636	460443.0	0.0110446	3	C	T	0.569277
rs10510554	ukb-a-269	Impedance of whole body	25099776	2.27457e-08	0.00187394	331284.0	-0.010475	3	C	T	0.570249
rs10510554	ukb-b-7212	Leg fat mass (left)	25099776	3.50002e-08	0.00160127	454823.0	0.00883249	3	C	T	0.569249
rs10510554	ukb-a-283	Arm fat mass (right)	25099776	3.79001e-08	0.00240803	331226.0	0.0132454	3	C	T	0.570249
rs10510554	ukb-a-287	Arm fat mass (left)	25099776	6.76799e-08	0.00240867	331164.0	0.0130005	3	C	T	0.570249
rs10510554	ukb-b-18096	Leg fat mass (right)	25099776	7.69999e-08	0.00162046	454846.0	0.00870783	3	C	T	0.569247
rs10510554	ieu-b-4816	Body mass index	25099776	1.23299e-07	0.0191	108146.0	0.1012	3	C	T
rs10510554	ukb-a-388	Hip circumference	25099776	1.28668e-07	0.00243389	336601.0	0.012853	3	C	T	0.570249
rs10510554	ukb-b-20188	Arm fat percentage (left)	25099776	1.40001e-07	0.00153914	454724.0	0.00809695	3	C	T	0.569246
rs10510554	ukb-b-12854	Arm fat percentage (right)	25099776	1.6e-07	0.0015478	454789.0	0.00811671	3	C	T	0.569245
rs10510554	ieu-a-106	Weight	25099776	2.10999e-07	0.0065	58320.0	0.034	3	C	T	0.5667
rs10510554	ukb-a-291	Trunk fat mass	25099776	4.70089e-07	0.00247437	331093.0	0.0124665	3	C	T	0.570249
rs10510554	ukb-b-12930	Mouth/teeth dental problems: Dentures	25099776	5.1e-07	0.000784897	461113.0	-0.00394181	3	C	T	0.569216
rs10510554	ukb-b-10787	Standing height	25099776	5.49997e-07	0.00131888	461950.0	0.00660277	3	C	T	0.569239
rs10510554	ukb-a-248	Body mass index (BMI)	25099776	5.97077e-07	0.00243106	336107.0	0.0121365	3	C	T	0.570249
rs10510554	ukb-a-265	Whole body fat mass	25099776	6.74373e-07	0.00239778	330762.0	0.0119138	3	C	T	0.570249
rs10510554	ieu-a-94	Body mass index	25099776	7.92009e-07	0.0065	58615.0	0.032	3	C	T	0.5667
rs10510554	ieu-a-785	Body mass index	25099776	8.9809e-07	0.0041	152509.0	0.02	3	C	T	0.5667
rs10510554	ukb-a-335	Sodium in urine	25099776	1.29324e-06	0.00239277	326831.0	0.0115831	3	C	T	0.570249
rs10510554	ukb-a-34	Comparative body size at age 10	25099776	1.87534e-06	0.00168244	331693.0	0.00801936	3	C	T	0.570249
rs10510554	ebi-a-GCST90000026	Appendicular lean mass	25099776	2.90001e-06	0.00285286	205513.0	0.012722	3	C	T	0.570214
rs10510554	ukb-a-389	Standing height	25099776	3.3676e-06	0.00174646	336474.0	0.00811596	3	C	T	0.570249
rs10510554	bbj-a-70	Height	25099776	4.09996e-06	0.00314483		0.0136256	3	C	T	0.5832
rs10510554	ebi-a-GCST90012114	Total testosterone levels	25099776	6.1e-06	0.00130277	425097.0	-0.00559971	3	C	T	0.569321
rs10510554	ebi-a-GCST90002304	Hematocrit	25099776	6.23993e-06	0.001863	562259.0	-0.008423	3	C	T	0.570303
rs10510554	ukb-a-279	Leg fat mass (left)	25099776	6.79016e-06	0.0019424	331275.0	0.00874127	3	C	T	0.570249
rs10510554	ebi-a-GCST004137	Optic cup area	25099776	9.84306e-06	0.0023	22484.0	0.0104	3	C	T
rs10510554	ukb-b-18445	Polyunsaturated fat	25099776	1.40001e-05	0.00555141	64979.0	0.0241324	3	C	T	0.572893
rs10510554	prot-a-1434	Interferon lambda-1	25099776	1.54882e-05	0.0256	3301.0	0.1108	3	C	T	0.5858
rs10510554	ukb-b-14203	Hot drink temperature	25099776	1.6e-05	0.00120051	457873.0	-0.0051808	3	C	T	0.569258
rs10510554	met-a-481	Caprylate (8:0)	25099776	1.734e-05	0.0018	7355.0	-0.0076	3	C	T	0.5836
rs10510554	ieu-a-60	Waist circumference	25099776	1.79999e-05	0.0033	242463.0	0.014	3	C	T	0.5667
rs10510554	ukb-a-275	Leg fat mass (right)	25099776	1.84429e-05	0.00196482	331293.0	0.00841537	3	C	T	0.570249
rs10510554	ukb-a-382	Waist circumference	25099776	1.84978e-05	0.00217681	336639.0	0.00932186	3	C	T	0.570249
rs10510554	ieu-a-61	Waist circumference	25099776	2.39999e-05	0.0034	231893.0	0.014	3	C	T	0.5667
rs10510554	bbj-a-11	Blood urea nitrogen	25099776	2.57401e-05	0.0036		0.01515	3	C	T	0.5826
rs10510554	ieu-a-974	Body mass index	25099776	2.97797e-05	0.0041	171606.0	0.017	3	C	T	0.5667
rs10510554	ukb-a-282	Arm fat percentage (right)	25099776	3.39039e-05	0.00186895	331249.0	0.00774789	3	C	T	0.570249
rs10510554	finn-b-KNEE_ARTHROSIS	Gonarthrosis [arthrosis of knee](FG)	25099776	3.40902e-05	0.0115		0.0477	3	C	T	0.5299
rs10510554	ukb-b-16407	Trunk fat percentage	25099776	3.69999e-05	0.00187173	454613.0	0.00771875	3	C	T	0.569262
rs10510554	ukb-b-17627	Non-oily fish intake	25099776	3.79997e-05	0.00164172	460880.0	0.00676504	3	C	T	0.569166
rs10510554	ebi-a-GCST011494	Daytime nap	25099776	4.30002e-05	0.0012277	452633.0	-0.00508274	3	C	T	0.569273
rs10510554	ukb-b-4616	Nap during day	25099776	4.79999e-05	0.00123929	462400.0	-0.00504037	3	C	T	0.569209
rs10510554	ukb-b-11349	Folate	25099776	5.19996e-05	0.00550331	64979.0	0.0222606	3	C	T	0.572893
rs10510554	finn-b-E4_DM2NASCOMP	Type 2 diabetes with other specified/multiple/unspecified complications	25099776	5.22697e-05	0.0117		0.0474	3	C	T	0.5299
rs10510554	ukb-a-286	Arm fat percentage (left)	25099776	5.26332e-05	0.00186034	331198.0	0.00752261	3	C	T	0.570249
rs10510554	ieu-a-48	Hip circumference	25099776	5.30005e-05	0.0036	225469.0	0.014	3	C	T	0.5667
rs10510554	ukb-b-1489	Cheese intake	25099776	5.30005e-05	0.0022629	451486.0	0.00914724	3	C	T	0.569237
rs10510554	finn-b-E4_DM2	Type 2 diabetes	25099776	5.48896e-05	0.0104		0.0419	3	C	T	0.5301
rs10510554	ukb-e-103250_CSA	Vegetarian alternatives intake	25099776	5.62497e-05	0.1087		-0.4378	3	C	T	0.6075
rs10510554	ubm-a-442	IDP dMRI TBSS L3 Corticospinal tract R	25099776	5.88844e-05	0.0158	7916.0	-0.0637	3	C	T	0.57139
rs10510554	ieu-a-49	Hip circumference	25099776	6.29999e-05	0.0037	212835.0	0.015	3	C	T	0.5667
rs10510554	ukb-a-433	Mouth/teeth dental problems: Dentures	25099776	6.41815e-05	0.000923775	336138.0	-0.00369227	3	C	T	0.570249
rs10510554	ukb-b-2134	Past tobacco smoking	25099776	8.50002e-05	0.00272813	424960.0	-0.0107188	3	C	T	0.569095
rs10510554	ukb-a-17	Past tobacco smoking	25099776	8.97884e-05	0.00320407	310749.0	-0.0125494	3	C	T	0.570249
rs10510554	ukb-b-8909	Body fat percentage	25099776	9.29994e-05	0.00155912	454633.0	0.0060936	3	C	T	0.569237
rs10510554	finn-b-T2D_INCLAVO	Type 2 diabetes, definitions combined, including avohilmo	25099776	9.44996e-05	0.011		0.0428	3	C	T	0.5301
rs10510554	ieu-b-4815	Body mass index	25099776	9.98206e-05	0.0285	49151.0	0.1108	3	C	T
rs10510554	bbj-a-1	Body mass index	25099776	0.0001086	0.003621		0.01401	3	C	T	0.5826
rs10510554	ebi-a-GCST004904	Body mass index	25099776	0.0001086	0.003621	158284.0	0.01401	3	C	T	0.5826
rs10510554	ukb-b-6888	Vitamin E	25099776	0.000109999	0.00555297	64979.0	0.0215374	3	C	T	0.572893
rs10510554	ebi-a-GCST005845	Heart rate increase in response to exercise	25099776	0.00012	0.00581844	54137.0	-0.0223296	3	C	T
rs10510554	ukb-a-12	Nap during day	25099776	0.000127929	0.00145702	337074.0	-0.00558106	3	C	T	0.570249
rs10510554	ukb-b-13352	Vascular/heart problems diagnosed by doctor: None of the above	25099776	0.000140001	0.000946426	461880.0	-0.00360486	3	C	T	0.569196
rs10510554	finn-b-E4_DM2_STRICT	Type 2 diabetes, strict (exclude DM1)	25099776	0.000142498	0.0108		0.0412	3	C	T	0.5299
rs10510554	ieu-a-52	Hip circumference	25099776	0.00015	0.0049	100277.0	0.018	3	C	T	0.5667
rs10510554	finn-b-T2D	Type 2 diabetes, definitions combined	25099776	0.000159199	0.0108		0.0409	3	C	T	0.5299
rs10510554	finn-b-M13_ARTHROSIS_KNEE	Gonarthrosis	25099776	0.000185102	0.0118		0.0443	3	C	T	0.5304
rs10510554	ukb-d-1448_3	Bread type: Wholemeal or wholegrain	25099776	0.000204108	0.00118564	348424.0	0.00440336	3	C	T	0.569127
rs10510554	ukb-a-35	Comparative height size at age 10	25099776	0.000208046	0.00167807	332021.0	0.00622408	3	C	T	0.570249
rs10510554	ubm-a-492	IDP dMRI TBSS ICVF Medial lemniscus R	25099776	0.000218776	0.0136	7916.0	0.0504	3	C	T	0.57139
rs10510554	ukb-b-5495	Never eat eggs, dairy, wheat, sugar: Sugar or foods/drinks containing sugar	25099776	0.000219999	0.000822855	461046.0	0.00304041	3	C	T	0.569218
rs10510554	ieu-a-93	Overweight	25099776	0.000230001	0.0092	158520.0	0.034	3	C	T	0.567
rs10510554	ieu-a-64	Waist circumference	25099776	0.000290001	0.0047	109890.0	0.017	3	C	T	0.5667
rs10510554	ukb-b-19379	Impedance of arm (left)	25099776	0.000299999	0.0014267	454850.0	-0.00516056	3	C	T	0.569243
rs10510554	ieu-a-53	Hip circumference	25099776	0.00032	0.005	94686.0	0.018	3	C	T	0.5667
rs10510554	ukb-b-5640	Pork intake	25099776	0.000329997	0.00149322	460162.0	0.00536212	3	C	T	0.569238
rs10510554	ukb-b-19085	Englyst dietary fibre	25099776	0.000329997	0.0055495	64979.0	0.0199436	3	C	T	0.572893
rs10510554	finn-b-E4_NUTRIDEF	Other nutritional deficiencies	25099776	0.000371801	0.0162		0.0577	3	C	T	0.53
rs10510554	finn-b-DIABETES_FG	Diabetes, varying definitions	25099776	0.000382701	0.0098		0.0347	3	C	T	0.53
rs10510554	ubm-a-527	IDP dMRI TBSS ICVF Superior fronto-occipital fasciculus L	25099776	0.000389045	0.0144	7916.0	0.0512	3	C	T	0.57139
rs10510554	ieu-a-65	Waist circumference	25099776	0.0004	0.0048	104294.0	0.017	3	C	T	0.5667
rs10510554	ebi-a-GCST90000047	Age at first sexual intercourse	25099776	0.000439997	0.0021	397338.0	-0.0071	3	C	T
rs10510554	ukb-b-14180	Mood swings	25099776	0.000439997	0.00105554	451619.0	0.00370711	3	C	T	0.569254
rs10510554	ieu-a-90	Obesity class 1	25099776	0.000449997	0.013	98475.0	0.045	3	C	T	0.567
rs10510554	ukb-a-273	Impedance of arm (left)	25099776	0.000468037	0.00173561	331292.0	-0.00607194	3	C	T	0.570249
rs10510554	ukb-b-5811	Portion size	25099776	0.000470002	0.0123385	64949.0	0.0431851	3	C	T	0.572864
rs10510554	ukb-b-17601	Mouth/teeth dental problems: None of the above	25099776	0.000470002	0.00102817	461113.0	0.00359565	3	C	T	0.569216
rs10510554	ukb-d-1538_0	Major dietary changes in the last 5 years: No	25099776	0.000517023	0.00115908	360294.0	-0.0040241	3	C	T	0.569035
rs10510554	ukb-b-19460	PCT where patients GP was registered: RUSHCLIFFE PCT	25099776	0.000549997	0.000155769	463010.0	0.000538137	3	C	T	0.569201
rs10510554	finn-b-DM_OTHER_WIDE	Other diabetes, wide definition	25099776	0.000554204	0.0103		0.0356	3	C	T	0.5297
rs10510554	ebi-a-GCST006475	Depressed affect	25099776	0.000558303	0.002349	357957.0	0.008108	3	C	T	0.5697
rs10510554	ukb-e-680_p4_MID	Own or rent accommodation lived in	25099776	0.0005643	0.09227		-0.3182	3	C	T	0.5147
rs10510554	ukb-d-30280_irnt	Immature reticulocyte fraction	25099776	0.000565679	0.00243072	344728.0	0.00838011	3	C	T	0.568914
rs10510554	ubm-a-250	IDP dMRI TBSS MD Corticospinal tract R	25099776	0.000588844	0.0158	7916.0	-0.0544	3	C	T	0.57139
rs10510554	ukb-b-3460	Alcohol intake versus 10 years previously	25099776	0.000589997	0.00159635	428117.0	0.00548699	3	C	T	0.569568
rs10510554	ukb-d-30180_irnt	Lymphocyte percentage	25099776	0.000603935	0.00237849	349861.0	-0.00815793	3	C	T	0.569013
rs10510554	ieu-a-1168	Breast cancer (GWAS)	25099776	0.000649995	0.0127429	33832.0	-0.0434468	3	C	T	0.579181
rs10510554	finn-b-E4_DIABETES	Diabetes mellitus	25099776	0.000653702	0.0098		0.0335	3	C	T	0.53
rs10510554	ukb-d-30840_raw	Total bilirubin	25099776	0.000675025	0.010491	342829.0	-0.035665	3	C	T	0.5689
rs10510554	ukb-a-32	Alcohol intake versus 10 years previously	25099776	0.000707946	0.00186708	313248.0	0.00632289	3	C	T	0.570249
rs10510554	ebi-a-GCST004446	Interleukin-6 levels	25099776	0.000714003	0.0156	8189.0	0.0528	3	C	T
rs10510554	finn-b-RHEUMA_ENDPOINTS	Finngen Rheumatological endpoints	25099776	0.000722304	0.0085		0.0286	3	C	T	0.53
rs10510554	ebi-a-GCST006940	Neurociticism	25099776	0.000728803	0.0023302	380506.0	0.00787141	3	C	T	0.562781
rs10510554	ieu-a-102	Waist circumference	25099776	0.000749998	0.0076	38302.0	0.026	3	C	T	0.5667
rs10510554	ukb-b-2393	Never eat eggs, dairy, wheat, sugar: I eat all of the above	25099776	0.000759994	0.000883658	461046.0	-0.00297386	3	C	T	0.569218
rs10510554	finn-b-CD2_BENIGN_SMALL_INTESTINE_OTH	Benign neoplasm: Other and unspecified parts of small intestine	25099776	0.000792501	0.0874		-0.2931	3	C	T	0.53
rs10510554	ukb-b-3965	Diagnoses - main ICD10: G56.0 Carpal tunnel syndrome	25099776	0.0008	0.000278876	463010.0	0.000935199	3	C	T	0.569201
rs10510554	ukb-a-236	Ever smoked	25099776	0.000815361	0.0012031	336067.0	0.00402745	3	C	T	0.570249
rs10510554	ukb-b-14898	Water intake	25099776	0.000819993	0.00183521	427588.0	0.0061386	3	C	T	0.569781
rs10510554	ukb-b-4518	Operative procedures - main OPCS: A65.1 Carpal tunnel release	25099776	0.000819993	0.000277865	463010.0	0.00092957	3	C	T	0.569201
rs10510554	ebi-a-GCST90000045	Age at first sexual intercourse	25099776	0.000830004	0.0028	214547.0	-0.009	3	C	T
rs10510554	prot-a-268	BPI fold-containing family B member 1	25099776	0.000831764	0.0257	3301.0	-0.0858	3	C	T	0.5858
rs10510554	ukb-d-22617_2316	Job SOC coding: Special needs education teaching professionals	25099776	0.000838378	0.000540178	91149.0	0.00180415	3	C	T	0.568179
rs10510554	ebi-a-GCST004075	Vertical cup-disc ratio	25099776	0.000867401	0.0014	23899.0	0.0045	3	C	T
rs10510554	ukb-d-22601_23163403	Job coding: special needs teaching professional (including head teacher)	25099776	0.000904232	0.000543337	89866.0	0.00180326	3	C	T	0.568195
rs10510554	finn-b-AB1_BACTINF_NOS	Bacterial infection, other or unspecified	25099776	0.000918692	0.0108		0.0358	3	C	T	0.53
rs10510554	finn-b-CD2_BENIGN_SMALL_INTESTINE_OTH_EXALLC	Benign neoplasm: Other and unspecified parts of small intestine (all cancers excluded)	25099776	0.000921998	0.0873		-0.2891	3	C	T	0.5294
rs10510554	finn-b-AB1_ERYSIPELAS	Erysipelas	25099776	0.000936095	0.0152		0.0504	3	C	T	0.5296
rs10510554	ukb-a-290	Trunk fat percentage	25099776	0.000959688	0.00225885	331113.0	0.00745899	3	C	T	0.570249
rs10510554	ukb-b-14057	Non-cancer illness code, self-reported: hypertension	25099776	0.000980009	0.000908421	462933.0	0.00299359	3	C	T	0.569197
rs10510554	ukb-b-20261	Ever smoked	25099776	0.000980009	0.00101684	461066.0	0.00335216	3	C	T	0.569156
rs10510554	ukb-b-18994	Miserableness	25099776	0.000980009	0.00103831	454982.0	0.00342134	3	C	T	0.569299
rs10510554	ukb-a-435	Vascular/heart problems diagnosed by doctor: None of the above	25099776	0.0009822	0.00112277	336683.0	-0.0037002	3	C	T	0.570249
rs10510554	ukb-b-18335	Wheeze or whistling in the chest in last year	25099776	0.000990011	0.000859465	453959.0	0.00283038	3	C	T	0.569246
rs10513136 (1)	ieu-b-40	body mass index	141107612	3.10027e-19	0.0034	778652.0	0.0306	3	A	G	0.06034
rs10513136 (1)	ieu-b-31	monocyte cell count	141107612	3.90032e-15	0.003818	520193.0	-0.030026	3	A	G	0.06408
rs10513136 (1)	ukb-b-19953	Body mass index (BMI)	141107612	2.29985e-13	0.00398733	461460.0	0.0292322	3	A	G	0.065428
rs10513136 (1)	ukb-b-2303	Body mass index (BMI)	141107612	9.60064e-13	0.00401706	454884.0	0.0286656	3	A	G	0.06542
rs10513136 (1)	ukb-b-4650	Comparative body size at age 10	141107612	5.00035e-12	0.00282802	454718.0	0.0195281	3	A	G	0.065405
rs10513136 (1)	ieu-a-89	Height	141107612	2.90001e-11	0.0067	236340.0	-0.044	3	A	G	0.1
rs10513136 (1)	ukb-b-20188	Arm fat percentage (left)	141107612	3.29989e-11	0.00307064	454724.0	0.0203632	3	A	G	0.065413
rs10513136 (1)	ukb-a-248	Body mass index (BMI)	141107612	9.93802e-11	0.00485989	336107.0	0.0314343	3	A	G	0.0652493
rs10513136 (1)	ukb-d-30190_irnt	Monocyte percentage	141107612	1.14296e-10	0.00466982	349861.0	-0.0301059	3	A	G	0.0653031
rs10513136 (1)	ukb-b-12854	Arm fat percentage (right)	141107612	4.30002e-10	0.00308784	454789.0	0.0192733	3	A	G	0.065419
rs10513136 (1)	ukb-b-10787	Standing height	141107612	5e-10	0.00263093	461950.0	-0.0163616	3	A	G	0.065426
rs10513136 (1)	ukb-b-2209	Oily fish intake	141107612	1.6e-09	0.00386307	460443.0	-0.0233232	3	A	G	0.065424
rs10513136 (1)	ukb-b-18096	Leg fat mass (right)	141107612	2.69998e-09	0.00323286	454846.0	0.0192258	3	A	G	0.06542
rs10513136 (1)	ukb-b-6704	Arm fat mass (right)	141107612	3.2e-09	0.00396403	454757.0	0.0234782	3	A	G	0.065416
rs10513136 (1)	ukb-b-20531	Leg fat percentage (right)	141107612	4e-09	0.00257619	454854.0	0.0151565	3	A	G	0.065419
rs10513136 (1)	ukb-b-8338	Arm fat mass (left)	141107612	4.09996e-09	0.00396414	454684.0	0.0233068	3	A	G	0.065415
rs10513136 (1)	ukb-b-7212	Leg fat mass (left)	141107612	4.20001e-09	0.00319451	454823.0	0.0187735	3	A	G	0.065421
rs10513136 (1)	ukb-b-18377	Leg fat percentage (left)	141107612	5e-09	0.00254319	454826.0	0.0148717	3	A	G	0.065421
rs10513136 (1)	ukb-a-34	Comparative body size at age 10	141107612	6.18928e-09	0.00336288	331693.0	0.0195441	3	A	G	0.0652493
rs10513136 (1)	ukb-b-8909	Body fat percentage	141107612	1e-08	0.00311042	454633.0	0.0178253	3	A	G	0.065422
rs10513136 (1)	ukb-a-286	Arm fat percentage (left)	141107612	1.74237e-08	0.00371948	331198.0	0.0209628	3	A	G	0.0652493
rs10513136 (1)	ukb-a-274	Leg fat percentage (right)	141107612	3.11415e-08	0.00311193	331296.0	0.0172246	3	A	G	0.0652493
rs10513136 (1)	ukb-b-19393	Whole body fat mass	141107612	3.2e-08	0.00394036	454137.0	0.0217804	3	A	G	0.065425
rs10513136 (1)	ukb-d-30130_irnt	Monocyte count	141107612	3.88347e-08	0.00467759	349856.0	-0.0257089	3	A	G	0.0652997
rs10513136 (1)	ebi-a-GCST006368	Body mass index	141107612	7.59994e-08	0.00574	315347.0	0.0308	3	A	G	0.0855
rs10513136 (1)	ukb-a-278	Leg fat percentage (left)	141107612	9.47589e-08	0.0030725	331278.0	0.0163967	3	A	G	0.0652493
rs10513136 (1)	ukb-a-389	Standing height	141107612	1.35198e-07	0.00349111	336474.0	-0.0184043	3	A	G	0.0652493
rs10513136 (1)	ukb-a-282	Arm fat percentage (right)	141107612	1.72334e-07	0.00373659	331249.0	0.0195314	3	A	G	0.0652493
rs10513136 (1)	ukb-a-275	Leg fat mass (right)	141107612	2.05949e-07	0.00392845	331293.0	0.0204044	3	A	G	0.0652493
rs10513136 (1)	ukb-a-279	Leg fat mass (left)	141107612	4.10317e-07	0.00388358	331275.0	0.0196673	3	A	G	0.0652493
rs10513136 (1)	ukb-a-287	Arm fat mass (left)	141107612	4.65565e-07	0.00481583	331164.0	0.0242722	3	A	G	0.0652493
rs10513136 (1)	ukb-b-9405	Waist circumference	141107612	4.79999e-07	0.0036096	462166.0	0.0181641	3	A	G	0.065422
rs10513136 (1)	ukb-a-264	Body fat percentage	141107612	6.13875e-07	0.00376734	331117.0	0.0187874	3	A	G	0.0652493
rs10513136 (1)	ukb-a-283	Arm fat mass (right)	141107612	7.39673e-07	0.00481457	331226.0	0.0238357	3	A	G	0.0652493
rs10513136 (1)	ukb-b-16407	Trunk fat percentage	141107612	7.90005e-07	0.0037343	454613.0	0.0184402	3	A	G	0.065412
rs10513136 (1)	ieu-a-2	Body mass index	141107612	1.02e-06	0.0069	322226.0	0.0336	3	A	G	0.1
rs10513136 (1)	ebi-a-GCST002783	Body mass index	141107612	1.02e-06	0.0069	236781.0	0.0336	3	A	G
rs10513136 (1)	ukb-b-20044	Trunk fat mass	141107612	1.09999e-06	0.00406323	454588.0	0.0197981	3	A	G	0.065412
rs10513136 (1)	ukb-b-9981	Sensitivity / hurt feelings	141107612	1.29999e-06	0.00207229	449419.0	0.0100414	3	A	G	0.065417
rs10513136 (1)	ukb-b-17097	Gas or solid-fuel cooking/heating: An open solid fuel fire that you use regularly in winter time	141107612	1.89998e-06	0.00119187	461398.0	-0.00567207	3	A	G	0.065435
rs10513136 (1)	eqtl-a-ENSG00000155903	ENSG00000155903	141107612	1.9943e-06	0.0266371	14178.0	0.126635	3	A	G	0.0526131
rs10513136 (1)	ukb-a-265	Whole body fat mass	141107612	2.22664e-06	0.00479424	330762.0	0.0226852	3	A	G	0.0652493
rs10513136 (1)	ukb-b-19921	Impedance of whole body	141107612	2.80001e-06	0.00305392	454840.0	-0.0143124	3	A	G	0.065416
rs10513136 (1)	ieu-a-835	Body mass index	141107612	3.00303e-06	0.0071	309344.0	0.033	3	A	G	0.1
rs10513136 (1)	ukb-b-1489	Cheese intake	141107612	3.2e-06	0.00451448	451486.0	-0.0210253	3	A	G	0.0654
rs10513136 (1)	ukb-a-382	Waist circumference	141107612	3.46625e-06	0.00435158	336639.0	0.0201963	3	A	G	0.0652493
rs10513136 (1)	ukb-b-1431	Place of birth in UK - north co-ordinate	141107612	6.29999e-06	0.00331817	434576.0	0.0149862	3	A	G	0.065681
rs10513136 (1)	ebi-a-GCST004625	Monocyte count	141107612	9.99309e-06	0.00725061	170721.0	-0.0320283	3	A	G	0.0654
rs10513136 (1)	ukb-b-7859	Impedance of arm (right)	141107612	1e-05	0.00283639	454826.0	-0.0125219	3	A	G	0.065419
rs10513136 (1)	ukb-b-16489	Qualifications: College or University degree	141107612	1.09999e-05	0.00191875	458079.0	-0.00843497	3	A	G	0.065431
rs10513136 (1)	ukb-b-15590	Hip circumference	141107612	1.2e-05	0.00402112	462117.0	0.0175945	3	A	G	0.065418
rs10513136 (1)	ukb-d-30760_irnt	HDL cholesterol	141107612	1.21641e-05	0.0046027	315133.0	-0.020135	3	A	G	0.065363
rs10513136 (1)	ukb-a-388	Hip circumference	141107612	1.25181e-05	0.00486561	336601.0	0.0212551	3	A	G	0.0652493
rs10513136 (1)	ebi-a-GCST004602	Mean corpuscular volume	141107612	1.31701e-05	0.00717219	172433.0	0.0312511	3	A	G	0.0655
rs10513136 (1)	ukb-b-11842	Weight	141107612	1.89998e-05	0.00349803	461632.0	0.0149745	3	A	G	0.065422
rs10513136 (1)	ukb-d-30760_raw	HDL cholesterol	141107612	2.15531e-05	0.0017712	315133.0	-0.0075245	3	A	G	0.065363
rs10513136 (1)	ukb-a-290	Trunk fat percentage	141107612	2.61969e-05	0.0045166	331113.0	0.0189891	3	A	G	0.0652493
rs10513136 (1)	ieu-a-1239	Years of schooling	141107612	2.65003e-05	0.00359	766345.0	-0.01508	3	A	G	0.07483
rs10513136 (1)	ukb-b-19379	Impedance of arm (left)	141107612	3.50002e-05	0.00284632	454850.0	-0.0117697	3	A	G	0.065418
rs10513136 (1)	ukb-b-12039	Weight	141107612	3.59998e-05	0.00352294	454893.0	0.0145485	3	A	G	0.065419
rs10513136 (1)	ukb-a-269	Impedance of whole body	141107612	3.70834e-05	0.00374704	331284.0	-0.0154565	3	A	G	0.0652493
rs10513136 (1)	ebi-a-GCST004608	Granulocyte percentage of myeloid white cells	141107612	3.95704e-05	0.00725278	169545.0	0.0298089	3	A	G	0.0655
rs10513136 (1)	ukb-a-291	Trunk fat mass	141107612	4.02467e-05	0.00494755	331093.0	0.0203152	3	A	G	0.0652493
rs10513136 (1)	ukb-b-7376	Impedance of leg (right)	141107612	5.19996e-05	0.00363321	454863.0	-0.014703	3	A	G	0.065419
rs10513136 (1)	ukb-b-13823	Time to complete round	141107612	5.69994e-05	0.00415897	454157.0	-0.0167326	3	A	G	0.065455
rs10513136 (1)	ukb-b-14068	Impedance of leg (left)	141107612	5.89997e-05	0.00366439	454857.0	-0.0147218	3	A	G	0.065418
rs10513136 (1)	ebi-a-GCST90000050	Age at first birth	141107612	6.13705e-05	0.019	542901.0	-0.0762	3	A	G
rs10513136 (1)	ieu-b-109	HDL cholesterol	141107612	6.49995e-05	0.00384786		-0.0153741	3	A	G	0.065494
rs10513136 (1)	ukb-b-4711	Usual walking pace	141107612	6.80002e-05	0.00255661	459915.0	-0.0101846	3	A	G	0.065444
rs10513136 (1)	ukb-d-XIII_MUSCULOSKELET	Diseases of the musculoskeletal system and connective tissue	141107612	6.81993e-05	0.00193654	361194.0	0.00771231	3	A	G	0.0653167
rs10513136 (1)	eqtl-a-ENSG00000177311	ENSG00000177311	141107612	7.11525e-05	0.0266435	25388.0	-0.105839	3	A	G	0.0526131
rs10513136 (1)	ukb-a-513	Usual walking pace	141107612	8.13448e-05	0.00300178	335349.0	-0.0118284	3	A	G	0.0652493
rs10513136 (1)	ukb-a-25	Alcohol intake frequency.	141107612	8.30749e-05	0.00718681	336965.0	0.028283	3	A	G	0.0652493
rs10513136 (1)	ukb-a-249	Weight	141107612	8.30922e-05	0.00429313	336227.0	0.016895	3	A	G	0.0652493
rs10513136 (1)	ebi-a-GCST006951	Feeling hurt	141107612	8.47793e-05	0.00474413	372047.0	0.0186444	3	A	G	0.063857
rs10513136 (1)	ebi-a-GCST004609	Monocyte percentage of white cells	141107612	8.73796e-05	0.00723221	170494.0	-0.0283734	3	A	G	0.0655
rs10513136 (1)	ukb-b-4068	Home location at assessment - north co-ordinate (rounded)	141107612	8.79995e-05	0.00366669	458557.0	0.0143756	3	A	G	0.065447
rs10513136 (1)	ieu-a-95	Body mass index	141107612	8.92997e-05	0.014	65167.0	0.053	3	A	G	0.1
rs10513136 (1)	ebi-a-GCST90000048	Age at first birth	141107612	9.27705e-05	0.0206	418758.0	-0.0806	3	A	G
rs10513136 (1)	ebi-a-GCST90012050	Matrix metalloproteinase-10 levels	141107612	0.000110701	0.0255	21758.0	0.0984	3	A	G	0.0546
rs10513136 (1)	ieu-a-974	Body mass index	141107612	0.000117899	0.0089	165051.0	0.0345	3	A	G	0.1
rs10513136 (1)	ieu-b-4816	Body mass index	141107612	0.000122899	0.0435	100173.0	0.1672	3	A	G
rs10513136 (1)	ukb-a-272	Impedance of arm (right)	141107612	0.00012569	0.00345554	331279.0	-0.0132513	3	A	G	0.0652493
rs10513136 (1)	ukb-b-4779	Plays computer games	141107612	0.000129999	0.00209573	462433.0	0.00800979	3	A	G	0.06542
rs10513136 (1)	ieu-b-4957	Multiple myeloma	141107612	0.00016	0.000188061	372617.0	0.000710858	3	A	G	0.065444
rs10513136 (1)	ubm-a-711	IDP dMRI ProbtrackX L1 atr l	141107612	0.000162181	0.0257	7916.0	0.0967	3	A	G	0.062826
rs10513136 (1)	ieu-b-105	FVC	141107612	0.00017	0.00356354		-0.0134069	3	A	G	0.065861
rs10513136 (1)	finn-b-I9_MI_STRICT_EXNONE	"Myocardial infarction, strict" (no controls excluded)	141107612	0.0001725	0.0642		0.2412	3	A	G	0.01576
rs10513136 (1)	ukb-b-16881	Sitting height	141107612	0.000179999	0.0030257	461536.0	-0.0113438	3	A	G	0.065426
rs10513136 (1)	ieu-b-73	Alcoholic drinks per week	141107612	0.000186999	0.00409389	522947.0	-0.0153179	3	A	G	0.0436
rs10513136 (1)	ukb-b-5192	Time spent watching television (TV)	141107612	0.000189998	0.00320981	437887.0	0.011978	3	A	G	0.065435
rs10513136 (1)	ukb-a-271	Impedance of leg (left)	141107612	0.000196065	0.00448027	331296.0	-0.0166848	3	A	G	0.0652493
rs10513136 (1)	ebi-a-GCST006979	Heel bone mineral density	141107612	0.00021	0.00372203	426824.0	0.0148452	3	A	G	0.065787
rs10513136 (1)	ieu-a-1011	Years of schooling	141107612	0.000231499	0.007	162028.0	-0.027	3	A	G	0.06716
rs10513136 (1)	ukb-a-175	Treatment/medication code: xalatan 0.005% eye drops	141107612	0.000232338	0.000262426	337159.0	-0.000965996	3	A	G	0.0652493
rs10513136 (1)	ukb-a-273	Impedance of arm (left)	141107612	0.000245629	0.00347024	331292.0	-0.0127247	3	A	G	0.0652493
rs10513136 (1)	ieu-a-102	Waist circumference	141107612	0.000259998	0.017	36417.0	0.063	3	A	G	0.1
rs10513136 (1)	ieu-a-90	Obesity class 1	141107612	0.000269998	0.03	74906.0	0.11	3	A	G	0.1
rs10513136 (1)	ebi-a-GCST004601	Red blood cell count	141107612	0.000275899	0.00722714	172952.0	-0.0262846	3	A	G	0.0655
rs10513136 (1)	ukb-b-969	Time spend outdoors in summer	141107612	0.000280001	0.00389786	419314.0	0.0141577	3	A	G	0.065303
rs10513136 (1)	ubm-a-2784	a2009s lh G temporal middle area	141107612	0.000316228	0.0246	7916.0	-0.0887	3	A	G	0.062826
rs10513136 (1)	ieu-a-785	Body mass index	141107612	0.000336899	0.0093	147003.0	0.0334	3	A	G	0.1
rs10513136 (1)	ukb-b-5779	Alcohol intake frequency.	141107612	0.000350002	0.0061159	462346.0	0.0218631	3	A	G	0.065421
rs10513136 (1)	eqtl-a-ENSG00000155893	ENSG00000155893	141107612	0.000361918	0.0266464	25562.0	0.095037	3	A	G	0.0526131
rs10513136 (1)	ukb-b-8006	Poultry intake	141107612	0.000389996	0.0036705	461900.0	0.0130232	3	A	G	0.065407
rs10513136 (1)	ukb-d-1747_4	Hair colour (natural, before greying): Dark brown	141107612	0.000393668	0.00230076	360270.0	0.00815463	3	A	G	0.0653205
rs10513136 (1)	ieu-a-1001	Years of schooling	141107612	0.000436104	0.005	293723.0	-0.019	3	A	G	0.06716
rs10513136 (1)	ukb-a-270	Impedance of leg (right)	141107612	0.000460182	0.00444591	331301.0	-0.0155738	3	A	G	0.0652493
rs10513136 (1)	ukb-b-589	Particulate matter air pollution (pm10); 2007	141107612	0.000490004	0.00396932	455314.0	-0.0138438	3	A	G	0.06544
rs10513136 (1)	finn-b-I9_MI_STRICT	Myocardial infarction, strict	141107612	0.0005582	0.0653		0.2253	3	A	G	0.01585
rs10513136 (1)	finn-b-I9_POSTAMI	Status post-ami	141107612	0.000601603	0.1704		0.5846	3	A	G	0.01577
rs10513136 (1)	ukb-d-30630_irnt	Apoliprotein A	141107612	0.000619113	0.0046834	313387.0	-0.016032	3	A	G	0.065307
rs10513136 (1)	ieu-a-96	Height	141107612	0.000619998	0.014	58240.0	-0.047	3	A	G	0.1
rs10513136 (1)	ukb-b-16576	Dried fruit intake	141107612	0.000700003	0.00337183	421764.0	-0.0114339	3	A	G	0.065535
rs10513136 (1)	ukb-d-30630_raw	Apoliprotein A	141107612	0.000710215	0.0012702	313387.0	-0.0043004	3	A	G	0.065307
rs10513136 (1)	prot-c-4337_49_2	CRP	141107612	0.000722803	0.0809496	993.0	-0.2745	3	A	G
rs10513136 (1)	ubm-a-657	IDP dMRI ProbtrackX MD atr l	141107612	0.000724436	0.0269	7916.0	0.0911	3	A	G	0.062826
rs10513136 (1)	ieu-a-94	Body mass index	141107612	0.000749998	0.014	56332.0	0.048	3	A	G	0.1
rs10513136 (1)	ieu-a-93	Overweight	141107612	0.000749998	0.021	142861.0	0.069	3	A	G	0.1
rs10513136 (1)	ukb-a-5	Time spent watching television (TV)	141107612	0.000798932	0.00377952	319740.0	0.0126735	3	A	G	0.0652493
rs10513136 (1)	finn-b-M13_ENTESOPATHYFOOT	Oher enthesopathy of foot (+metatarsalgia)	141107612	0.000991608	0.1627		0.5356	3	A	G	0.01586
rs114497213	ukb-b-2209	Oily fish intake	115214586	1.09999e-10	0.00423605	460443.0	0.0273225	3	T	G	0.05481
rs114497213	ebi-a-GCST90000025	Appendicular lean mass	115214586	3.76799e-09	0.0042	450243.0	0.0246	3	T	G	0.0547
rs114497213	ukb-b-10787	Standing height	115214586	1.79999e-08	0.00288575	461950.0	0.0162514	3	T	G	0.054807
rs114497213	ukb-a-389	Standing height	115214586	6.68482e-07	0.00387606	336474.0	0.0192656	3	T	G	0.053243
rs114497213	ebi-a-GCST90000027	Appendicular lean mass	115214586	9.29994e-07	0.00561573	244730.0	0.0284033	3	T	G	0.054884
rs114497213	ukb-b-1996	Salad / raw vegetable intake	115214586	2.69998e-06	0.00315475	435435.0	0.0148058	3	T	G	0.054839
rs114497213	ukb-b-16576	Dried fruit intake	115214586	1.09999e-05	0.00370323	421764.0	0.0162516	3	T	G	0.05471
rs114497213	ukb-b-20531	Leg fat percentage (right)	115214586	1.5e-05	0.00282609	454854.0	-0.0122281	3	T	G	0.054794
rs114497213	ukb-b-18377	Leg fat percentage (left)	115214586	3.79997e-05	0.00278999	454826.0	-0.0114877	3	T	G	0.05479
rs114497213	prot-a-2214	Programmed cell death protein 1	115214586	6.45654e-05	0.0564	3301.0	-0.2252	3	T	G	0.05215
rs114497213	ukb-a-278	Leg fat percentage (left)	115214586	9.54443e-05	0.00341155	331278.0	-0.0133116	3	T	G	0.053243
rs114497213	ukb-a-274	Leg fat percentage (right)	115214586	0.000102009	0.00345524	331296.0	-0.0134264	3	T	G	0.053243
rs114497213	ukb-b-4711	Usual walking pace	115214586	0.000109999	0.00280412	459915.0	0.0108528	3	T	G	0.05482
rs114497213	prot-a-1567	Interferon regulatory factor 1	115214586	0.000141254	0.0564	3301.0	0.2148	3	T	G	0.05215
rs114497213	ukb-b-5192	Time spent watching television (TV)	115214586	0.00016	0.00352786	437887.0	-0.0133025	3	T	G	0.05463
rs114497213	met-d-M_HDL_FC_pct	Free cholesterol to total lipids ratio in medium HDL	115214586	0.000219999	0.00810568		0.0272101	3	T	G	0.054947
rs114497213	prot-a-1200	Glial fibrillary acidic protein	115214586	0.000288403	0.0564	3301.0	-0.2045	3	T	G	0.05215
rs114497213	ukb-d-M13_ENTESOPATHYOTH	Other enthesopathies	115214586	0.000344017	0.000280479	361194.0	0.00100404	3	T	G	0.0535044
rs114497213	ukb-b-7422	Use of sun/uv protection	115214586	0.000369999	0.00398568	459416.0	0.0141838	3	T	G	0.054782
rs114497213	prot-a-858	Inactive dipeptidyl peptidase 10	115214586	0.000371535	0.0564	3301.0	-0.2008	3	T	G	0.05215
rs114497213	ukb-e-5843_p3_CSA	Which eye(s) affected by myopia (short sight)	115214586	0.000391498	0.3114		1.104	3	T	G	0.9106
rs114497213	ebi-a-GCST90002114	HLA DR on HLA DR+ CD4+ T cell	115214586	0.000393604	0.05109	3060.0	-0.1813	3	T	G	0.0698
rs114497213	ukb-b-5239	Average weekly red wine intake	115214586	0.000409996	0.00456384	327026.0	0.0161212	3	T	G	0.054966
rs114497213	met-d-DHA_pct	Ratio of docosahexaenoic acid to total fatty acids	115214586	0.000430002	0.00889617		0.0296099	3	T	G	0.054937
rs114497213	ebi-a-GCST90017000	Gut microbiota abundance (genus Eubacterium hallii group id.11338)	115214586	0.000520439	0.032817	14306.0	0.116872	3	T	G
rs114497213	ebi-a-GCST90011454	OTU99_34 (Holdemanella) abundance	115214586	0.000585006	0.0708879	8956.0	-0.243746	3	T	G
rs114497213	prot-a-322	Complement component C8	115214586	0.000588844	0.0564	3301.0	0.1939	3	T	G	0.05215
rs114497213	prot-a-1663	Kallikrein-5	115214586	0.00060256	0.0564	3301.0	-0.1937	3	T	G	0.05215
rs114497213	met-d-HDL_C	HDL cholesterol	115214586	0.000619998	0.00816533		0.0247257	3	T	G	0.054947
rs114497213	ukb-b-8909	Body fat percentage	115214586	0.000649995	0.00341222	454633.0	-0.0116325	3	T	G	0.054794
rs114497213	ebi-a-GCST90002048	CD45 on CD66b++ myelod cell	115214586	0.000688494	0.07331	1465.0	-0.2493	3	T	G	0.0696
rs114497213	met-d-M_HDL_C_pct	Cholesterol to total lipids ratio in medium HDL	115214586	0.000710003	0.00870963		0.0282589	3	T	G	0.054947
rs114497213	met-d-HDL_CE	Cholesteryl esters in HDL	115214586	0.000719996	0.00820656		0.0249955	3	T	G	0.054947
rs114497213	finn-b-K11_FUNCDYSP	Functional dyspepsia	115214586	0.000766302	0.0572		0.1926	3	T	G	0.03751
rs114497213	ukb-b-12854	Arm fat percentage (right)	115214586	0.000769999	0.00338736	454789.0	-0.0113893	3	T	G	0.054795
rs114497213	ubm-a-1389	NET100 0233	115214586	0.000794328	0.0356	7916.0	0.1194	3	T	G	0.052214
rs114497213	met-d-HDL_FC	Free cholesterol in HDL	115214586	0.000879995	0.00810023		0.0231267	3	T	G	0.054947
rs114497213	met-d-L_HDL_CE	Cholesteryl esters in large HDL	115214586	0.00089	0.00807592		0.0236141	3	T	G	0.054947
rs114497213	ubm-a-1965	NET100 0809	115214586	0.000912011	0.0359	7916.0	-0.1189	3	T	G	0.052214
rs114497213	prot-a-379	SAGA-associated factor 29 homolog	115214586	0.000933254	0.0564	3301.0	-0.1867	3	T	G	0.05215
rs114497213	met-d-L_HDL_C	Cholesterol in large HDL	115214586	0.000990011	0.00805369		0.0233542	3	T	G	0.054947
rs11767283	ukb-b-2209	Oily fish intake	121947456	2.49977e-14	0.00231943	460443.0	0.0176735	7	G	A	0.221709
rs11767283	ebi-a-GCST90000047	Age at first sexual intercourse	121947456	2.80027e-14	0.0025	397338.0	-0.0191	7	G	A
rs11767283	ukb-b-6591	Age first had sexual intercourse	121947456	4.90004e-13	0.00261691	406457.0	-0.0189177	7	G	A	0.221652
rs11767283	ebi-a-GCST90000046	Age at first sexual intercourse	121947456	3.2e-09	0.0038	182791.0	-0.0222	7	G	A
rs11767283	ukb-b-4667	Leisure/social activities: Religious group	121947456	8.70001e-07	0.000886663	461369.0	-0.00436205	7	G	A	0.221696
rs11767283	ebi-a-GCST90000045	Age at first sexual intercourse	121947456	1.5e-06	0.0034	214547.0	-0.0159	7	G	A
rs11767283	finn-b-M13_SCOLIOSIS	Scoliosis	121947456	2.83002e-06	0.0472		0.2211	7	G	A	0.284
rs11767283	ukb-d-XIII_MUSCULOSKELET	Diseases of the musculoskeletal system and connective tissue	121947456	1.265e-05	0.001163	361194.0	0.00507779	7	G	A	0.221
rs11767283	ukb-b-19953	Body mass index (BMI)	121947456	3.50002e-05	0.0023979	461460.0	0.00991659	7	G	A	0.221738
rs11767283	ukb-d-M13_SPONDYLOPATHY	#Spondylopathies	121947456	3.77086e-05	0.000313089	361194.0	0.00129028	7	G	A	0.221
rs11767283	ukb-b-732	Operative procedures - secondary OPCS: Z28.7 Colon NEC	121947456	4.20001e-05	0.000270972	463010.0	0.00110962	7	G	A	0.221738
rs11767283	bbj-a-78	Smoking behaviors : Smoking initiation	121947456	4.99551e-05	0.0014308		0.00585866	7	G	A	0.52109
rs11767283	ebi-a-GCST90012790	Percentage of invited food questionnaires completed	121947456	5.60003e-05	0.108676	300639.0	-0.437943	7	G	A	0.22143
rs11767283	ukb-b-19379	Impedance of arm (left)	121947456	5.80003e-05	0.0017105	454850.0	-0.00687761	7	G	A	0.221655
rs11767283	ukb-b-4956	Morning/evening person (chronotype)	121947456	6.19998e-05	0.00246635	413343.0	0.00987546	7	G	A	0.221545
rs11767283	ukb-b-18099	Qualifications: O levels/GCSEs or equivalent	121947456	6.69993e-05	0.00125647	458079.0	-0.00500914	7	G	A	0.221748
rs11767283	ebi-a-GCST90011408	OTU97_69 (Clostridiales) abundance	121947456	6.96562e-05	0.0562908	8956.0	-0.223894	7	G	A
rs11767283	ukb-e-1319_EAS	Dried fruit intake	121947456	7.29794e-05	0.02624		-0.1041	7	G	A	0.4969
rs11767283	ukb-b-11842	Weight	121947456	8.19993e-05	0.00210416	461632.0	0.00828781	7	G	A	0.221737
rs11767283	ebi-a-GCST90011473	OTU99_78 (Clostridiales) abundance	121947456	8.78942e-05	0.0563714	8956.0	-0.221077	7	G	A
rs11767283	ukb-b-19921	Impedance of whole body	121947456	9.49992e-05	0.00183546	454840.0	-0.00716358	7	G	A	0.221652
rs11767283	ukb-b-2134	Past tobacco smoking	121947456	9.49992e-05	0.00326947	424960.0	-0.0127586	7	G	A	0.221485
rs11767283	ubm-a-813	IDP dMRI ProbtrackX ICVF str l	121947456	9.54993e-05	0.0181	7916.0	-0.0708	7	G	A	0.21785
rs11767283	ukb-b-7859	Impedance of arm (right)	121947456	0.000109999	0.00170461	454826.0	-0.00659245	7	G	A	0.221654
rs11767283	ukb-b-20261	Ever smoked	121947456	0.00012	0.00121804	461066.0	0.00468143	7	G	A	0.221659
rs11767283	ukb-b-2303	Body mass index (BMI)	121947456	0.00012	0.00241615	454884.0	0.00929138	7	G	A	0.221659
rs11767283	ukb-e-23125_CSA	Arm fat-free mass (left)	121947456	0.0001214	0.01129		-0.04341	7	G	A	0.7171
rs11767283	ukb-b-19925	Arm fat-free mass (left)	121947456	0.000129999	0.00152756	454672.0	0.00583562	7	G	A	0.221657
rs11767283	ukb-e-23126_CSA	Arm predicted mass (left)	121947456	0.000134199	0.01124		-0.04291	7	G	A	0.7171
rs11767283	ukb-b-19520	Arm fat-free mass (right)	121947456	0.000140001	0.00149829	454753.0	0.00569879	7	G	A	0.221659
rs11767283	ukb-e-23130_CSA	Trunk predicted mass	121947456	0.000158402	0.01098		-0.04146	7	G	A	0.7172
rs11767283	ukb-b-9093	Arm predicted mass (left)	121947456	0.00016	0.00152146	454655.0	0.00573328	7	G	A	0.221657
rs11767283	ukb-e-23122_CSA	Arm predicted mass (right)	121947456	0.000177501	0.01114		-0.04178	7	G	A	0.7171
rs11767283	ukb-e-23129_CSA	Trunk fat-free mass	121947456	0.000185699	0.01109		-0.04143	7	G	A	0.7172
rs11767283	ukb-a-508	Number of days/week of moderate physical activity 10+ minutes	121947456	0.000200332	0.00706609	321309.0	0.0262763	7	G	A	0.220855
rs11767283	ukb-e-23121_CSA	Arm fat-free mass (right)	121947456	0.0002121	0.01118		-0.04141	7	G	A	0.7171
rs11767283	bbj-a-80	Smoking behaviors : Smoking initiation	121947456	0.000230675	0.00202031		0.00747955	7	G	A	0.521214
rs11767283	prot-a-2275	Peptidyl-prolyl cis-trans isomerase NIMA-interacting 4	121947456	0.000245471	0.0305	3301.0	0.1119	7	G	A	0.2158
rs11767283	ukb-b-12039	Weight	121947456	0.00025	0.00211955	454893.0	0.00775475	7	G	A	0.22166
rs11767283	ukb-e-3761_AFR	Age hay fever, rhinitis or eczema diagnosed	121947456	0.000274397	0.04972		-0.1809	7	G	A	0.8852
rs11767283	prot-a-1613	Potassium voltage-gated channel subfamily E regulatory beta subunit 5	121947456	0.000275423	0.0305	3301.0	-0.1111	7	G	A	0.2158
rs11767283	ukb-b-14203	Hot drink temperature	121947456	0.000280001	0.00143828	457873.0	0.00521964	7	G	A	0.221702
rs11767283	ukb-b-16446	Basal metabolic rate	121947456	0.000280001	0.0015835	454874.0	0.00575418	7	G	A	0.221656
rs11767283	ukb-b-16698	Arm predicted mass (right)	121947456	0.000290001	0.00149323	454746.0	0.00540714	7	G	A	0.221656
rs11767283	ukb-b-9685	Trunk predicted mass	121947456	0.000299999	0.00149478	454463.0	0.00540436	7	G	A	0.221663
rs11767283	ukb-b-13354	Whole body fat-free mass	121947456	0.000340001	0.0015055	454850.0	0.00539618	7	G	A	0.221657
rs11767283	ukb-a-400	Qualifications: O levels/GCSEs or equivalent	121947456	0.000373637	0.00148003	334070.0	-0.00526607	7	G	A	0.220855
rs11767283	ukb-b-14540	Whole body water mass	121947456	0.000379997	0.00150804	454888.0	0.00535444	7	G	A	0.221658
rs11767283	ukb-b-4263	Number of full brothers	121947456	0.0004	0.00198232	455347.0	0.0070202	7	G	A	0.221737
rs11767283	ebi-a-GCST005058	HDL cholesterol	121947456	0.000405667	0.02	9796.0	-0.06	7	G	A
rs11767283	ukb-e-30190_CSA	Monocyte percentage	121947456	0.000408903	0.01661		0.05871	7	G	A	0.7176
rs11767283	ukb-b-17409	Trunk fat-free mass	121947456	0.000409996	0.00149959	454508.0	0.00530366	7	G	A	0.221665
rs11767283	ukb-b-18096	Leg fat mass (right)	121947456	0.000430002	0.00194431	454846.0	0.00684835	7	G	A	0.221656
rs11767283	ieu-b-5100	Schizophrenia	121947456	0.000457499	0.0092	161405.0	0.0320997	7	G	A	0.278
rs11767283	ukb-b-7212	Leg fat mass (left)	121947456	0.000460002	0.00192131	454823.0	0.00673506	7	G	A	0.221659
rs11767283	ukb-b-5801	Age started wearing glasses or contact lenses	121947456	0.000479999	0.00271592	397498.0	0.00949011	7	G	A	0.221332
rs11767283	ieu-b-4877	smoking initiation	121947456	0.000484005	0.00447767	632802.0	0.0156398	7	G	A	0.237
rs11767283	ukb-e-23105_CSA	Basal metabolic rate	121947456	0.000494197	0.01173		-0.04085	7	G	A	0.7171
rs11767283	prot-a-1884	Microfibrillar-associated protein 1	121947456	0.000512861	0.0305	3301.0	0.1062	7	G	A	0.2158
rs11767283	ukb-e-20110_p13_EAS	Illnesses of mother	121947456	0.000526805	0.07923		0.2747	7	G	A	0.4841
rs11767283	ukb-e-1697_CSA	Comparative height size at age 10	121947456	0.000531704	0.01085		-0.03757	7	G	A	0.7175
rs11767283	prot-a-2597	40S ribosomal protein S7	121947456	0.000549541	0.0305	3301.0	0.1055	7	G	A	0.2158
rs11767283	ukb-a-565	Diagnoses - main ICD10: M21 Other acquired deformities of limbs	121947456	0.00058483	9.92138e-05	337199.0	0.000341155	7	G	A	0.220855
rs11767283	ieu-b-5101	Schizophrenia	121947456	0.000610394	0.0184	30761.0	0.0628972	7	G	A	0.496
rs11767283	prot-a-2031	Protein kinase C-binding protein NELL2	121947456	0.000645654	0.0305	3301.0	-0.1042	7	G	A	0.2158
rs11767283	ukb-a-32	Alcohol intake versus 10 years previously	121947456	0.000705375	0.00224279	313248.0	0.0075975	7	G	A	0.220855
rs11767283	ubm-a-496	IDP dMRI TBSS ICVF Superior cerebellar peduncle R	121947456	0.000707946	0.018	7916.0	-0.0611	7	G	A	0.21785
rs11767283	ukb-b-20176	Illnesses of mother: Lung cancer	121947456	0.000729995	0.000525837	423258.0	0.00177726	7	G	A	0.221741
rs11767283	ebi-a-GCST006572	Cognitive performance	121947456	0.000735005	0.00347	257841.0	-0.01172	7	G	A	0.2262
rs11767283	prot-a-585	Clathrin interactor 1	121947456	0.00074131	0.0305	3301.0	0.1031	7	G	A	0.2158
rs11767283	ukb-e-6143_p4_AFR	Transport type for commuting to job workplace	121947456	0.000745092	0.07681		-0.259	7	G	A	0.8969
rs11767283	ubm-a-510	IDP dMRI TBSS ICVF Posterior corona radiata R	121947456	0.000758578	0.0184	7916.0	-0.062	7	G	A	0.21785
rs11767283	ubm-a-528	IDP dMRI TBSS ICVF Uncinate fasciculus R	121947456	0.000776247	0.0183	7916.0	-0.0615	7	G	A	0.21785
rs11767283	ebi-a-GCST011084	COVID-19 (hospitalized vs population) RELEASE 5	121947456	0.000779005	0.021449	1206629.0	0.072071	7	G	A	0.2493
rs11767283	ukb-b-151	Number of days/week of vigorous physical activity 10+ minutes	121947456	0.000819993	0.00501838	440512.0	0.0167858	7	G	A	0.221666
rs11767283	ebi-a-GCST006250	Intelligence	121947456	0.000832895	0.00327258	269867.0	-0.010937	7	G	A
rs11767283	ebi-a-GCST90011523	TestASV_45 (Clostridiales) abundance	121947456	0.000868061	0.0589318	8956.0	-0.19625	7	G	A
rs11767283	ieu-b-5099	Schizophrenia	121947456	0.000870903	0.0089	175799.0	0.0296039	7	G	A	0.275
rs11767283	ebi-a-GCST008025	Body mass index	121947456	0.000874601	0.00767375	21955.0	0.0255385	7	G	A	0.25955
rs11767283	finn-b-M13_BONECONTINUITY	Disorders of continuity of bone	121947456	0.000882897	0.0482		0.1604	7	G	A	0.2838
rs11767283	prot-a-2993	Transmembrane emp24 domain-containing protein 10	121947456	0.000891251	0.0305	3301.0	-0.1015	7	G	A	0.2158
rs11767283	ukb-e-23110_CSA	Impedance of arm (left)	121947456	0.000905503	0.01273		0.04223	7	G	A	0.7171
rs11767283	ukb-b-5238	Fluid intelligence score	121947456	0.000920005	0.00918201	149051.0	-0.030435	7	G	A	0.222559
rs11767283	ukb-b-8338	Arm fat mass (left)	121947456	0.000929994	0.00238445	454684.0	0.00789694	7	G	A	0.221658
rs11767283	ubm-a-413	IDP dMRI TBSS L2 Superior corona radiata L	121947456	0.000933254	0.0182	7916.0	0.0603	7	G	A	0.21785
rs11767283	prot-a-548	Chordin-like protein 1	121947456	0.000954993	0.0305	3301.0	-0.1008	7	G	A	0.2158
rs11767283	prot-a-240	Bcl-2-like protein 2	121947456	0.000954993	0.0306	3301.0	0.101	7	G	A	0.2158
rs11767283	ukb-d-M48	Diagnoses - main ICD10: M48 Other spondylopathies	121947456	0.000956952	0.000214199	361194.0	0.000707482	7	G	A	0.221
rs11767283	ebi-a-GCST006368	Body mass index	121947456	0.000959997	0.00335	315347.0	0.0111	7	G	A	0.6177
rs1201289	ukb-b-2209	Oily fish intake	176822676	4.39997e-08	0.0019595	460443.0	-0.0107265	3	G	T	0.394525
rs1201289	ebi-a-GCST90002404	Red cell distribution width	176822676	1.40001e-06	0.00217764	408112.0	-0.0105068	3	G	T	0.394537
rs1201289	eqtl-a-ENSG00000177565	ENSG00000177565	176822676	6.76986e-06	0.0122334	14263.0	-0.0550603	3	G	T	0.383198
rs1201289	bbj-a-70	Height	176822676	1.09999e-05	0.00325405		-0.0138082	3	G	T	0.35389
rs1201289	ukb-d-30040_irnt	Mean corpuscular volume	176822676	1.63915e-05	0.0024287	350473.0	-0.0104657	3	G	T	0.394913
rs1201289	ukb-b-20168	PCT where patients GP was registered: SUNDERLAND TEACHING PCT	176822676	2.19999e-05	0.000195276	463010.0	-0.000828239	3	G	T	0.394577
rs1201289	ukb-b-20175	Systolic blood pressure, automated reading	176822676	4e-05	0.0021259	436419.0	-0.00872787	3	G	T	0.394194
rs1201289	ukb-d-30770_irnt	IGF-1	176822676	4.22036e-05	0.0023823	342439.0	-0.0097556	3	G	T	0.39483
rs1201289	prot-c-3343_1_4	Aminoacylase-1	176822676	5.51696e-05	0.0406667	995.0	0.1647	3	G	T
rs1201289	ukb-d-30770_raw	IGF-1	176822676	0.000101761	0.013511	342439.0	-0.052511	3	G	T	0.39483
rs1201289	ukb-b-8196	Ever highly irritable/argumentative for 2 days	176822676	0.000109999	0.00144362	149501.0	0.00556787	3	G	T	0.393892
rs1201289	ieu-b-38	systolic blood pressure	176822676	0.0001217	0.031	731580.0	-0.119	3	G	T	0.3876
rs1201289	ukb-d-30070_irnt	Red blood cell (erythrocyte) distribution width	176822676	0.000136814	0.00243326	350473.0	-0.00928023	3	G	T	0.394913
rs1201289	ukb-d-M13_ADHCAPSULITIS	Adhesive capsulitis of shoulder	176822676	0.000164737	0.000138801	361194.0	-0.000522972	3	G	T	0.394841
rs1201289	ukb-d-30270_irnt	Mean sphered cell volume	176822676	0.000210834	0.00245631	344729.0	-0.00910237	3	G	T	0.394894
rs1201289	ieu-b-32	lymphocyte cell count	176822676	0.000235999	0.001936	523524.0	-0.007122	3	G	T	0.393823
rs1201289	met-a-693	X-13548	176822676	0.000244602	0.0017	5768.0	-0.0064	3	G	T	0.3894
rs1201289	finn-b-K11_PULP_PERIAPICAL	Diseases of pulp and periapical tissues	176822676	0.000259902	0.0213		0.0776	3	G	T	0.3157
rs1201289	prot-a-1784	Leucine-rich repeat-containing protein 15	176822676	0.000301995	0.0257	3301.0	0.0928	3	G	T	0.40048
rs1201289	ukb-b-3778	PCT responsible for patient data: SUNDERLAND TEACHING PCT	176822676	0.00032	0.000163054	463010.0	-0.000586234	3	G	T	0.394577
rs1201289	ebi-a-GCST90001391	IgD+ B cell %B cell	176822676	0.000334996	0.02541	3658.0	0.09121	3	G	T	0.3852
rs1201289	ebi-a-GCST90001413	IgD- CD24- B cell %B cell	176822676	0.000337699	0.02552	3657.0	-0.09155	3	G	T	0.3852
rs1201289	ukb-b-898	Operative procedures - main OPCS: W37.1 Primary total prosthetic replacement of hip joint using cement	176822676	0.000359998	0.000186045	463010.0	-0.00066397	3	G	T	0.394577
rs1201289	ukb-b-12477	Illnesses of mother: Heart disease	176822676	0.000359998	0.000888055	426240.0	-0.00316771	3	G	T	0.394634
rs1201289	ukb-b-19560	Skin colour	176822676	0.000409996	0.00122807	456692.0	0.00433796	3	G	T	0.394529
rs1201289	met-d-Omega_3	Omega-3 fatty acids	176822676	0.000580003	0.00417329		-0.0137617	3	G	T	0.393884
rs1201289	met-a-667	X-12850	176822676	0.000626297	0.0054	5856.0	-0.0184	3	G	T	0.3896
rs1201289	ukb-d-O36	Diagnoses - main ICD10: O36 Maternal care for other known or suspected foetal problems	176822676	0.000629651	0.000134159	361194.0	0.00045863	3	G	T	0.394841
rs1201289	prot-a-2750	Sodium-independent sulfate anion transporter	176822676	0.000630957	0.0257	3301.0	-0.0877	3	G	T	0.40048
rs1201289	ukb-a-378	Ever highly irritable/argumentative for 2 days	176822676	0.00069989	0.00167549	108925.0	0.00567944	3	G	T	0.394672
rs1201289	ukb-b-19109	Diagnoses - main ICD10: R00.2 Palpitations	176822676	0.000710003	0.000130004	463010.0	-0.000440033	3	G	T	0.394577
rs1201289	prot-c-2743_5_2	Sonic Hedgehog	176822676	0.000726507	0.0451622	995.0	-0.1531	3	G	T
rs1201289	finn-b-I9_STR	Stroke, excluding SAH	176822676	0.000762606	0.0155		-0.052	3	G	T	0.3161
rs1201289	ukb-b-5666	Interpolated Age of participant when operation took place	176822676	0.000790005	0.00241037	364083.0	-0.0080872	3	G	T	0.394681
rs1201289	ubm-a-535	IDP dMRI TBSS OD Body of corpus callosum	176822676	0.000831764	0.0154	7916.0	0.0516	3	G	T	0.39286
rs1201289	ukb-d-22617_4213	Job SOC coding: School secretaries	176822676	0.000912641	0.000553535	91149.0	0.00183567	3	G	T	0.395284
rs1201289	met-b-267	MDCL%274+	176822676	0.000934071	0.0209149	460.0	0.0692215	3	G	T	0.388043
rs1201289	prot-a-64	Apoptosis-inducing factor 1, mitochondrial	176822676	0.000954993	0.0257	3301.0	-0.0847	3	G	T	0.40048
rs1201289	ubm-a-363	IDP dMRI TBSS L1 Anterior corona radiata L	176822676	0.000954993	0.0148	7916.0	-0.0488	3	G	T	0.39286
rs12663865	eqtl-a-ENSG00000203871	ENSG00000203871	88103149	4.91473e-54	0.0136585	6421.0	-0.211402	6	A	G	0.751569
rs12663865	eqtl-a-ENSG00000226524	ENSG00000226524	88103149	8.943350000000001e-53	0.0136612	5164.0	-0.208879	6	A	G	0.751569
rs12663865	eqtl-a-ENSG00000111850	ENSG00000111850	88103149	3.0697299999999997e-37	0.0136953	25476.0	-0.174634	6	A	G	0.751569
rs12663865	eqtl-a-ENSG00000203872	ENSG00000203872	88103149	5.85733e-32	0.0137069	23802.0	0.161272	6	A	G	0.751569
rs12663865	eqtl-a-ENSG00000164414	ENSG00000164414	88103149	1.8373799999999998e-20	0.0137322	31684.0	-0.127318	6	A	G	0.751569
rs12663865	ukb-d-30770_irnt	IGF-1	88103149	2.38188e-09	0.0027346	342439.0	0.016324	6	A	G	0.75903
rs12663865	eqtl-a-ENSG00000146282	ENSG00000146282	88103149	3.61302e-09	0.013757	31684.0	0.0811784	6	A	G	0.751569
rs12663865	ieu-a-1239	Years of schooling	88103149	3.80996e-09	0.00198	766345.0	0.01164	6	A	G	0.7517
rs12663865	ukb-b-2209	Oily fish intake	88103149	1.09999e-08	0.00223239	460443.0	0.012772	6	A	G	0.758185
rs12663865	ukb-d-30770_raw	IGF-1	88103149	1.31069e-08	0.01551	342439.0	0.08817	6	A	G	0.75903
rs12663865	ukb-b-16489	Qualifications: College or University degree	88103149	9.09997e-08	0.00110897	458079.0	0.00592518	6	A	G	0.758123
rs12663865	ukb-b-3881	Fresh fruit intake	88103149	2.39999e-07	0.00142661	446462.0	0.0073653	6	A	G	0.758133
rs12663865	ukb-a-397	Qualifications: College or University degree	88103149	7.14266e-07	0.00133241	334070.0	0.00660548	6	A	G	0.759807
rs12663865	eqtl-a-ENSG00000135334	ENSG00000135334	88103149	9.07988e-07	0.0137622	31470.0	-0.0675818	6	A	G	0.751569
rs12663865	ukb-b-14068	Impedance of leg (left)	88103149	4.49997e-06	0.00211937	454857.0	-0.00972158	6	A	G	0.758191
rs12663865	ukb-b-298	Frequency of stair climbing in last 4 weeks	88103149	5e-06	0.00316182	458309.0	0.0144291	6	A	G	0.758237
rs12663865	ukb-d-30200_irnt	Neutrophill percentage	88103149	5.35723e-06	0.0027964	349861.0	0.0127246	6	A	G	0.758831
rs12663865	ukb-b-7376	Impedance of leg (right)	88103149	8.50002e-06	0.00210165	454863.0	-0.00935704	6	A	G	0.758191
rs12663865	ebi-a-GCST90000025	Appendicular lean mass	88103149	1.126e-05	0.0022	450243.0	0.0097	6	A	G	0.7583
rs12663865	ukb-a-271	Impedance of leg (left)	88103149	1.42702e-05	0.00259185	331296.0	-0.0112479	6	A	G	0.759807
rs12663865	ukb-b-18099	Qualifications: O levels/GCSEs or equivalent	88103149	1.5e-05	0.00120946	458079.0	0.00523713	6	A	G	0.758123
rs12663865	ukb-a-514	Frequency of stair climbing in last 4 weeks	88103149	2.07052e-05	0.00370367	334169.0	0.0157673	6	A	G	0.759807
rs12663865	ukb-b-17729	Qualifications: None of the above	88103149	2.1e-05	0.000913632	458079.0	-0.00388265	6	A	G	0.758123
rs12663865	ukb-a-270	Impedance of leg (right)	88103149	2.1725e-05	0.00257198	331301.0	-0.0109218	6	A	G	0.759807
rs12663865	ukb-b-11355	Ever stopped smoking for 6+ months	88103149	2.19999e-05	0.00242025	113230.0	0.0102753	6	A	G	0.756679
rs12663865	ukb-a-505	Age completed full time education	88103149	3.66573e-05	0.00282529	226899.0	0.0116619	6	A	G	0.759807
rs12663865	ieu-b-34	neutrophil cell count	88103149	4.36999e-05	0.002248	518349.0	0.009193	6	A	G	0.756815
rs12663865	ukb-b-11495	Types of physical activity in last 4 weeks: Light DIY (eg: pruning, watering the lawn)	88103149	4.49997e-05	0.0012104	460376.0	0.00494128	6	A	G	0.758175
rs12663865	ukb-a-398	Qualifications: None of the above	88103149	6.49098e-05	0.0010803	334070.0	-0.004315	6	A	G	0.759807
rs12663865	prot-a-1379	Heparan-sulfate 6-O-sulfotransferase 2	88103149	6.60693e-05	0.0294	3301.0	-0.1172	6	A	G	0.7642
rs12663865	ukb-b-1553	Leisure/social activities: Adult education class	88103149	8.79995e-05	0.000626808	461369.0	0.00245846	6	A	G	0.758162
rs12663865	ukb-b-6134	Age completed full time education	88103149	0.00012	0.00240544	307897.0	0.00924252	6	A	G	0.756477
rs12663865	ukb-e-20116_p3_AFR	Smoking status	88103149	0.000124601	0.0574		0.2202	6	A	G	0.3944
rs12663865	ukb-b-18469	Particulate matter air pollution (pm10); 2010	88103149	0.000129999	0.00253129	423796.0	-0.00968203	6	A	G	0.758665
rs12663865	ukb-a-329	Ever stopped smoking for 6+ months	88103149	0.000134137	0.00286206	81538.0	0.01093	6	A	G	0.759807
rs12663865	ukb-a-492	Mineral and other dietary supplements: Fish oil (including cod liver oil)	88103149	0.000140304	0.0013284	336314.0	0.0050581	6	A	G	0.759807
rs12663865	ukb-a-513	Usual walking pace	88103149	0.000175817	0.00173684	335349.0	0.00651573	6	A	G	0.759807
rs12663865	ukb-b-19921	Impedance of whole body	88103149	0.000219999	0.00176619	454840.0	-0.00652573	6	A	G	0.758193
rs12663865	ukb-b-11075	Mineral and other dietary supplements: Fish oil (including cod liver oil)	88103149	0.00025	0.00112887	461384.0	0.00413817	6	A	G	0.758203
rs12663865	ukb-b-16576	Dried fruit intake	88103149	0.000259998	0.00195062	421764.0	0.00712233	6	A	G	0.758154
rs12663865	ukb-b-16235	Reason for glasses/contact lenses: For just reading/near work as you are getting older (called 'presbyopia')	88103149	0.000299999	0.000681108	460536.0	0.00246427	6	A	G	0.758198
rs12663865	prot-a-432	CMRF35-like molecule 8	88103149	0.00030903	0.0294	3301.0	0.106	6	A	G	0.7642
rs12663865	prot-a-575	C-type lectin domain family 2 member L	88103149	0.000316228	0.0294	3301.0	-0.1059	6	A	G	0.7642
rs12663865	prot-a-1511	Interleukin-22 receptor subunit alpha-2	88103149	0.000338844	0.0294	3301.0	0.1053	6	A	G	0.7642
rs12663865	ebi-a-GCST90014303	DNA methylation-estimated plasminogen activator inhibitor-1 levels	88103149	0.000370826	8.4106	6149.0	-7.67677	6	A	G	0.731017
rs12663865	ieu-a-1010	Years of schooling	88103149	0.000382199	0.004	131695.0	0.015	6	A	G	0.7537
rs12663865	ukb-d-30140_irnt	Neutrophill count	88103149	0.000382869	0.00279715	349856.0	0.00993453	6	A	G	0.75883
rs12663865	prot-a-2674	Semaphorin-4C	88103149	0.000457088	0.0294	3301.0	0.103	6	A	G	0.7642
rs12663865	ukb-a-269	Impedance of whole body	88103149	0.000460108	0.00216765	331284.0	-0.00759328	6	A	G	0.759807
rs12663865	ukb-b-19109	Diagnoses - main ICD10: R00.2 Palpitations	88103149	0.000479999	0.000148079	463010.0	0.00051685	6	A	G	0.758158
rs12663865	ukb-b-11874	Diagnoses - secondary ICD10: M06.99 Rheumatoid arthritis, unspecified (Site unspecified)	88103149	0.000519996	0.000138992	463010.0	-0.000482485	6	A	G	0.758158
rs12663865	ubm-a-989	NET25 0043	88103149	0.000524807	0.0182	7916.0	0.0631	6	A	G	0.75557
rs12663865	ukb-b-1996	Salad / raw vegetable intake	88103149	0.000530005	0.00166267	435435.0	0.00576249	6	A	G	0.758352
rs12663865	ukb-a-277	Leg predicted mass (right)	88103149	0.000617078	0.00185892	331285.0	0.00636499	6	A	G	0.759807
rs12663865	ieu-a-1001	Years of schooling	88103149	0.000675103	0.003	293723.0	0.01	6	A	G	0.7537
rs12663865	ukb-a-276	Leg fat-free mass (right)	88103149	0.000707099	0.00187111	331285.0	0.00633716	6	A	G	0.759807
rs12663865	ukb-b-16606	Diagnoses - secondary ICD10: I25.8 Other forms of chronic ischaemic heart disease	88103149	0.000710003	0.000267806	463010.0	0.000906302	6	A	G	0.758158
rs12663865	ukb-b-15169	Illnesses of father: None of the above (group 1)	88103149	0.000719996	0.00125869	402586.0	-0.00425667	6	A	G	0.75863
rs12663865	prot-a-865	Dorsal root ganglia homeobox protein	88103149	0.00074131	0.0294	3301.0	0.0992	6	A	G	0.7642
rs12663865	ukb-b-10817	Particulate matter air pollution (pm2.5); 2010	88103149	0.000819993	0.00251134	423796.0	-0.00840348	6	A	G	0.758665
rs12663865	prot-a-1519	Interleukin-2 receptor subunit beta	88103149	0.000831764	0.0294	3301.0	0.0983	6	A	G	0.7642
rs12663865	ieu-b-33	eosinophil cell count	88103149	0.000872007	0.002326	473298.0	-0.007747	6	A	G	0.757506
rs12663865	ukb-e-20116_p1_AFR	Smoking status	88103149	0.0009064	0.04216		-0.1399	6	A	G	0.4181
rs12663865	prot-a-1257	Transmembrane glycoprotein NMB	88103149	0.000912011	0.0294	3301.0	0.0974	6	A	G	0.7642
rs12663865	finn-b-M13_SOFTTISSUEOTH	Other soft tissue disorders, not elsewhere classified	88103149	0.000943604	0.0137		-0.0454	6	A	G	0.7717
rs12663865	ebi-a-GCST004633	Neutrophil percentage of white cells	88103149	0.000968389	0.00416185	171542.0	0.0137322	6	A	G	0.7577
rs12663865	ukb-b-13799	Qualifications: Other professional qualifications eg: nursing, teaching	88103149	0.000969996	0.00109957	458079.0	0.00362647	6	A	G	0.758123
rs12896749	ukb-b-2209	Oily fish intake	100279492	2.5e-08	0.00196607	460443.0	-0.0109641	14	C	G	0.384721
rs12896749	ukb-b-17627	Non-oily fish intake	100279492	1.5e-06	0.00166623	460880.0	-0.00802485	14	C	G	0.38469
rs12896749	ukb-b-16878	Alcohol usually taken with meals	100279492	7.00003e-06	0.00135213	235645.0	-0.00607609	14	C	G	0.384821
rs12896749	ukb-b-14898	Water intake	100279492	2.80001e-05	0.00186308	427588.0	-0.00779862	14	C	G	0.384369
rs12896749	ukb-b-16847	PCT where patients GP was registered: STAFFORDSHIRE MOORLANDS PCT	100279492	4.09996e-05	0.00012301	463010.0	0.000504792	14	C	G	0.384723
rs12896749	ukb-e-1438_CSA	Bread intake	100279492	9.43105e-05	0.01419		0.0554	14	C	G	0.524
rs12896749	ukb-b-5716	Average weekly champagne plus white wine intake	100279492	0.00012	0.00215205	326801.0	-0.00827133	14	C	G	0.38381
rs12896749	ukb-b-19641	PCT where patients GP was registered: STOKE ON TRENT PCT	100279492	0.000140001	0.000173852	463010.0	0.000661162	14	C	G	0.384723
rs12896749	ubm-a-2317	NET100 1161	100279492	0.000165959	0.0158	7916.0	0.0595	14	C	G	0.38887
rs12896749	ukb-a-31	Alcohol usually taken with meals	100279492	0.000171183	0.0015931	172454.0	-0.00598722	14	C	G	0.384825
rs12896749	finn-b-E4_DM2KETO	Type 2 diabetes with ketoacidosis	100279492	0.000191999	0.0802		-0.2991	14	C	G	0.3447
rs12896749	ukb-b-7932	PCT responsible for patient data: STOKE ON TRENT PCT	100279492	0.0002	0.0001745	463010.0	0.000649956	14	C	G	0.384723
rs12896749	ebi-a-GCST90011440	OTU99_171 (Bacteroides) abundance	100279492	0.000221932	0.0391569	8956.0	-0.144593	14	C	G
rs12896749	ubm-a-936	NODEamps100 0045	100279492	0.000223872	0.015	7916.0	0.0555	14	C	G	0.38887
rs12896749	ukb-b-4000	Leisure/social activities: Sports club or gym	100279492	0.000230001	0.000980187	461369.0	-0.00360858	14	C	G	0.384753
rs12896749	ukb-a-11	Morning/evening person (chronotype)	100279492	0.000230611	0.00245387	301143.0	0.00903741	14	C	G	0.384825
rs12896749	ukb-a-346	Back pain for 3+ months	100279492	0.000272057	0.00231656	84489.0	0.00843391	14	C	G	0.384825
rs12896749	ukb-b-16489	Qualifications: College or University degree	100279492	0.00032	0.000977971	458079.0	-0.00351766	14	C	G	0.384779
rs12896749	ieu-b-4862	Chronotype	100279492	0.000350002	0.00408654		-0.0142367	14	C	G	0.384862
rs12896749	ukb-b-9306	Non-cancer illness code, self-reported: back problem	100279492	0.000389996	0.000282771	462933.0	0.00100369	14	C	G	0.384713
rs12896749	ukb-b-18275	Hearing difficulty/problems with background noise	100279492	0.000409996	0.00103802	453482.0	0.00366991	14	C	G	0.384713
rs12896749	ukb-a-397	Qualifications: College or University degree	100279492	0.000412553	0.00116958	334070.0	-0.00413089	14	C	G	0.384825
rs12896749	ebi-a-GCST90011372	OTU97_140 (Bacteroides) abundance	100279492	0.000462967	0.0390941	8956.0	-0.136881	14	C	G
rs12896749	eqtl-a-ENSG00000183092	ENSG00000183092	100279492	0.000475127	0.0122462	31352.0	-0.0427931	14	C	G	0.381677
rs12896749	ukb-d-30180_irnt	Lymphocyte percentage	100279492	0.000569797	0.00241592	349861.0	-0.00832436	14	C	G	0.384182
rs12896749	ukb-b-20189	Diagnoses - main ICD10: K52.9 Non-infective gastro-enteritis and colitis, unspecified	100279492	0.000580003	0.000302346	463010.0	0.00104035	14	C	G	0.384723
rs12896749	ieu-b-32	lymphocyte cell count	100279492	0.000654003	0.001945	524921.0	-0.006632	14	C	G	0.383675
rs12896749	finn-b-O15_PRE_OR_ECLAMPSIA	Pre-eclampsia or eclampsia	100279492	0.000668806	0.0249		-0.0847	14	C	G	0.3433
rs12896749	ukb-b-14757	PCT where patients GP was registered: NORTH STOKE PCT	100279492	0.000700003	0.000129377	463010.0	0.000438669	14	C	G	0.384723
rs12896749	ukb-e-NAP_EAS	Non-albumin protein	100279492	0.000724002	0.02841		-0.09604	14	C	G	0.5932
rs12896749	ukb-b-8463	Back pain for 3+ months	100279492	0.000739997	0.00196332	117404.0	0.00662546	14	C	G	0.385606
rs12896749	ieu-a-26	Type 2 diabetes	100279492	0.000759994	0.0190819	9581.0	0.0676586	14	C	G
rs12896749	ukb-d-5327_0	Ever had laser treatment for glaucoma or high eye pressure: No	100279492	0.000792173	0.00340184	5788.0	0.011421	14	C	G	0.380031
rs12896749	ubm-a-1335	NET100 0179	100279492	0.000794328	0.0162	7916.0	-0.0545	14	C	G	0.38887
rs12896749	ebi-a-GCST90001654	CD28- CD4-CD8- T cell Absolute Count	100279492	0.000798491	0.02561	3408.0	0.08596	14	C	G	0.4032
rs12896749	ukb-b-7337	Types of physical activity in last 4 weeks: Walking for pleasure (not as a means of transport)	100279492	0.0008	0.000962005	460376.0	-0.00322623	14	C	G	0.384701
rs12896749	prot-a-63	Apoptosis-inducing factor 1, mitochondrial	100279492	0.000812831	0.0257	3301.0	-0.086	14	C	G	0.37318
rs12896749	finn-b-G6_LSROOT	Lumbosacral root disorders, not elsewhere classified	100279492	0.000848907	0.0981		0.3272	14	C	G	0.3446
rs12896749	ukb-b-3016	Years since last breast cancer screening / mammogram	100279492	0.00089	0.00195743	149403.0	0.00650495	14	C	G	0.385098
rs12896749	ukb-b-6324	Processed meat intake	100279492	0.000909997	0.00215253	461981.0	0.00713847	14	C	G	0.384679
rs12896749	ukb-b-3881	Fresh fruit intake	100279492	0.000929994	0.00125672	446462.0	-0.00416221	14	C	G	0.384555
rs12896749	ukb-b-151	Number of days/week of vigorous physical activity 10+ minutes	100279492	0.000929994	0.0042536	440512.0	-0.0140819	14	C	G	0.384621
rs12896749	ukb-a-479	Types of transport used (excluding work): Walk	100279492	0.000977845	0.00125271	335650.0	-0.00412999	14	C	G	0.384825
rs12896749	finn-b-H7_STRABISMUS	Strabismus	100279492	0.000990102	0.0224		-0.0738	14	C	G	0.3444
rs12983532	ukb-b-6704	Arm fat mass (right)	18467322	2.90001e-13	0.00229933	454757.0	-0.016781	19	T	C	0.251156
rs12983532	ukb-b-20188	Arm fat percentage (left)	18467322	6.59933e-13	0.0017802	454724.0	-0.0127949	19	T	C	0.251156
rs12983532	ukb-b-2303	Body mass index (BMI)	18467322	7.59976e-13	0.00233056	454884.0	-0.016708	19	T	C	0.251161
rs12983532	ukb-b-9405	Waist circumference	18467322	7.59976e-13	0.00209191	462166.0	-0.0149964	19	T	C	0.251127
rs12983532	ukb-b-8338	Arm fat mass (left)	18467322	8.4004e-13	0.00229934	454684.0	-0.0164523	19	T	C	0.251159
rs12983532	ukb-b-12854	Arm fat percentage (right)	18467322	9.3994e-13	0.00179014	454789.0	-0.0127811	19	T	C	0.251152
rs12983532	ukb-b-19953	Body mass index (BMI)	18467322	1.29987e-12	0.00231323	461460.0	-0.0164138	19	T	C	0.25114
rs12983532	ukb-b-19393	Whole body fat mass	18467322	1.29987e-11	0.00228599	454137.0	-0.0154674	19	T	C	0.251134
rs12983532	ukb-b-20044	Trunk fat mass	18467322	1.39991e-11	0.00235672	454588.0	-0.0159306	19	T	C	0.251164
rs12983532	ukb-b-12039	Weight	18467322	7.39946e-11	0.00204511	454893.0	-0.0133203	19	T	C	0.251159
rs12983532	ukb-b-11842	Weight	18467322	8.00018e-11	0.00203058	461632.0	-0.0131989	19	T	C	0.251131
rs12983532	ukb-b-16407	Trunk fat percentage	18467322	8.80035e-11	0.00216436	454613.0	-0.0140383	19	T	C	0.251157
rs12983532	ukb-b-7212	Leg fat mass (left)	18467322	1.09999e-10	0.00185284	454823.0	-0.0119684	19	T	C	0.251155
rs12983532	ukb-b-8909	Body fat percentage	18467322	1.2e-10	0.00180337	454633.0	-0.0116077	19	T	C	0.251143
rs12983532	ukb-b-18096	Leg fat mass (right)	18467322	2.90001e-10	0.00187494	454846.0	-0.0118247	19	T	C	0.251156
rs12983532	eqtl-a-ENSG00000105656	ENSG00000105656	18467322	3.33388e-10	0.0138996	31237.0	0.0873245	19	T	C	0.240846
rs12983532	ukb-a-286	Arm fat percentage (left)	18467322	4.31539e-10	0.00214632	331198.0	-0.0133981	19	T	C	0.251272
rs12983532	ukb-b-2209	Oily fish intake	18467322	2e-09	0.00223333	460443.0	-0.0133895	19	T	C	0.251137
rs12983532	ukb-a-287	Arm fat mass (left)	18467322	2.14393e-09	0.00277895	331164.0	-0.0166367	19	T	C	0.251272
rs12983532	ukb-a-282	Arm fat percentage (right)	18467322	2.46496e-09	0.00215631	331249.0	-0.0128601	19	T	C	0.251272
rs12983532	ukb-a-265	Whole body fat mass	18467322	2.78554e-09	0.00276676	330762.0	-0.0164454	19	T	C	0.251272
rs12983532	ukb-a-283	Arm fat mass (right)	18467322	2.791e-09	0.00277827	331226.0	-0.016513	19	T	C	0.251272
rs12983532	ukb-a-382	Waist circumference	18467322	3.87677e-09	0.00251159	336639.0	-0.0147921	19	T	C	0.251272
rs12983532	ukb-a-291	Trunk fat mass	18467322	4.33092e-09	0.00285479	331093.0	-0.016761	19	T	C	0.251272
rs12983532	ukb-a-290	Trunk fat percentage	18467322	4.87966e-09	0.00260612	331113.0	-0.0152494	19	T	C	0.251272
rs12983532	ukb-b-20175	Systolic blood pressure, automated reading	18467322	5.60003e-09	0.00242491	436419.0	-0.0141327	19	T	C	0.250956
rs12983532	ukb-a-248	Body mass index (BMI)	18467322	6.3555e-09	0.00280505	336107.0	-0.0162897	19	T	C	0.251272
rs12983532	ukb-b-4956	Morning/evening person (chronotype)	18467322	6.49995e-09	0.00237862	413343.0	0.0138029	19	T	C	0.250708
rs12983532	ukb-a-264	Body fat percentage	18467322	7.07978e-09	0.0021742	331117.0	-0.0125868	19	T	C	0.251272
rs12983532	ukb-b-18377	Leg fat percentage (left)	18467322	7.69999e-09	0.00147392	454826.0	-0.00851112	19	T	C	0.251156
rs12983532	ieu-b-38	systolic blood pressure	18467322	2.88403e-08	0.0363	683011.0	-0.2014	19	T	C	0.2484
rs12983532	ukb-a-279	Leg fat mass (left)	18467322	2.95924e-08	0.00224112	331275.0	-0.0124247	19	T	C	0.251272
rs12983532	ukb-b-13352	Vascular/heart problems diagnosed by doctor: None of the above	18467322	4.49997e-08	0.00109185	461880.0	0.00597045	19	T	C	0.251158
rs12983532	ukb-a-275	Leg fat mass (right)	18467322	9.59445e-08	0.00226704	331293.0	-0.0120932	19	T	C	0.251272
rs12983532	ukb-b-20531	Leg fat percentage (right)	18467322	1e-07	0.001493	454854.0	-0.00794084	19	T	C	0.251157
rs12983532	ukb-b-12828	Leg fat-free mass (right)	18467322	1e-07	0.0015232	454835.0	-0.00810103	19	T	C	0.251155
rs12983532	ukb-b-15590	Hip circumference	18467322	1.40001e-07	0.00233114	462117.0	-0.0122861	19	T	C	0.251125
rs12983532	ukb-b-16099	Leg fat-free mass (left)	18467322	1.40001e-07	0.00152405	454805.0	-0.00802618	19	T	C	0.251156
rs12983532	ukb-a-24	Number of treatments/medications taken	18467322	1.43833e-07	0.00227437	337159.0	-0.0119641	19	T	C	0.251272
rs12983532	ukb-b-14310	Leg predicted mass (right)	18467322	1.5e-07	0.00151339	454834.0	-0.00794692	19	T	C	0.251155
rs12983532	ukb-b-17271	Leg predicted mass (left)	18467322	1.6e-07	0.00151412	454799.0	-0.00793125	19	T	C	0.251154
rs12983532	ukb-a-278	Leg fat percentage (left)	18467322	1.62088e-07	0.00177308	331278.0	-0.00928806	19	T	C	0.251272
rs12983532	ukb-b-3656	Number of treatments/medications taken	18467322	2.30001e-07	0.00193415	462933.0	-0.00999912	19	T	C	0.251125
rs12983532	ukb-b-14057	Non-cancer illness code, self-reported: hypertension	18467322	2.80001e-07	0.00104821	462933.0	-0.00538357	19	T	C	0.251125
rs12983532	ukb-a-49	Fed-up feelings	18467322	3.11832e-07	0.00140901	330549.0	-0.00720885	19	T	C	0.251272
rs12983532	ukb-b-16446	Basal metabolic rate	18467322	3.29997e-07	0.00152874	454874.0	-0.00780623	19	T	C	0.25116
rs12983532	ukb-b-14177	Vascular/heart problems diagnosed by doctor: High blood pressure	18467322	3.59998e-07	0.00106265	461880.0	-0.00540923	19	T	C	0.251158
rs12983532	ukb-a-249	Weight	18467322	6.38955e-07	0.00247785	336227.0	-0.0123376	19	T	C	0.251272
rs12983532	ukb-a-360	Systolic blood pressure automated reading	18467322	9.33749e-07	0.00287354	317754.0	-0.0140953	19	T	C	0.251272
rs12983532	ieu-b-4861	Chronotype	18467322	9.49992e-07	0.00430715		-0.0209119	19	T	C	0.250925
rs12983532	ukb-b-14395	Medication for cholesterol, blood pressure or diabetes: Blood pressure medication	18467322	9.69996e-07	0.00154967	209638.0	-0.00758846	19	T	C	0.250697
rs12983532	ukb-b-4630	Neuroticism score	18467322	1.5e-06	0.00863429	374323.0	-0.041492	19	T	C	0.251031
rs12983532	ukb-b-19809	Fed-up feelings	18467322	1.5e-06	0.00119915	453071.0	-0.00576976	19	T	C	0.251108
rs12983532	ukb-b-7992	Diastolic blood pressure, automated reading	18467322	1.79999e-06	0.00241909	436424.0	-0.0115448	19	T	C	0.250957
rs12983532	ukb-b-12014	Medication for cholesterol, blood pressure or diabetes: None of the above	18467322	1.79999e-06	0.00169277	209638.0	0.00807388	19	T	C	0.250697
rs12983532	ukb-b-7376	Impedance of leg (right)	18467322	2e-06	0.00210738	454863.0	0.0100159	19	T	C	0.251155
rs12983532	ukb-b-12493	Diagnoses - secondary ICD10: I10 Essential (primary) hypertension	18467322	2e-06	0.000777533	463010.0	-0.00369847	19	T	C	0.251122
rs12983532	ukb-a-310	Taking other prescription medications	18467322	2.04814e-06	0.00142053	336330.0	-0.00674568	19	T	C	0.251272
rs12983532	ukb-b-20292	Taking other prescription medications	18467322	3.59998e-06	0.00121029	461332.0	-0.00560698	19	T	C	0.25114
rs12983532	eqtl-a-ENSG00000175489	ENSG00000175489	18467322	3.6637e-06	0.0139085	31023.0	-0.0643881	19	T	C	0.240846
rs12983532	ukb-a-274	Leg fat percentage (right)	18467322	4.1639e-06	0.00179586	331296.0	-0.00826655	19	T	C	0.251272
rs12983532	ebi-a-GCST006697	Parental longevity (combined parental attained age, Martingale residuals)	18467322	5.39995e-06	0.00261309	389166.0	-0.0118458	19	T	C	0.250834
rs12983532	ukb-d-IX_CIRCULATORY	Diseases of the circulatory system	18467322	7.23086e-06	0.00100641	361194.0	-0.00451561	19	T	C	0.250941
rs12983532	ukb-b-4080	Ankle spacing width	18467322	7.29995e-06	0.0026446	265753.0	-0.011862	19	T	C	0.251152
rs12983532	ukb-b-19925	Arm fat-free mass (left)	18467322	8.19993e-06	0.00147408	454672.0	-0.00657587	19	T	C	0.251158
rs12983532	ukb-a-230	Neuroticism score	18467322	8.8589e-06	0.0101489	274108.0	-0.0450953	19	T	C	0.251272
rs12983532	ukb-a-45	Mood swings	18467322	9.51525e-06	0.00143064	329428.0	-0.00633485	19	T	C	0.251272
rs12983532	ukb-b-14540	Whole body water mass	18467322	1.2e-05	0.00145604	454888.0	-0.00636298	19	T	C	0.251161
rs12983532	ieu-b-4877	smoking initiation	18467322	1.26999e-05	0.00413928	632802.0	-0.0180901	19	T	C	0.236
rs12983532	ukb-b-14068	Impedance of leg (left)	18467322	1.40001e-05	0.0021253	454857.0	0.00924051	19	T	C	0.251156
rs12983532	ukb-b-13354	Whole body fat-free mass	18467322	1.5e-05	0.00145368	454850.0	-0.00629319	19	T	C	0.251162
rs12983532	ubm-a-374	IDP dMRI TBSS L1 Cingulum cingulate gyrus R	18467322	1.86209e-05	0.0165	7916.0	0.0706	19	T	C	0.25121
rs12983532	ukb-b-9093	Arm predicted mass (left)	18467322	1.89998e-05	0.00146831	454655.0	-0.00628563	19	T	C	0.251158
rs12983532	ukb-b-19520	Arm fat-free mass (right)	18467322	2.30001e-05	0.00144581	454753.0	-0.00612695	19	T	C	0.251155
rs12983532	ukb-d-30100_irnt	Mean platelet (thrombocyte) volume	18467322	2.33835e-05	0.00278705	350470.0	-0.011789	19	T	C	0.250798
rs12983532	ukb-b-16698	Arm predicted mass (right)	18467322	2.39999e-05	0.00144094	454746.0	-0.00608675	19	T	C	0.251155
rs12983532	ukb-b-8006	Poultry intake	18467322	2.39999e-05	0.00212117	461900.0	-0.00895371	19	T	C	0.251101
rs12983532	ukb-e-6072_p1_CSA	OCT measured (left)	18467322	2.45601e-05	0.1007		-0.4247	19	T	C	0.6811
rs12983532	ebi-a-GCST006947	Feeling fed-up	18467322	2.46899e-05	0.00270545	374971.0	-0.0114116	19	T	C	0.254763
rs12983532	ukb-b-6306	Overall health rating	18467322	2.69998e-05	0.00175303	460844.0	-0.00735299	19	T	C	0.251139
rs12983532	ukb-b-14372	Operative procedures - main OPCS: G45.9 Unspecified diagnostic fibreoptic endoscopic examination of upper gastrointestinal tract	18467322	2.80001e-05	0.000554825	463010.0	-0.00232465	19	T	C	0.251122
rs12983532	ebi-a-GCST006940	Neurociticism	18467322	3.06902e-05	0.00268574	380506.0	-0.0111942	19	T	C	0.254763
rs12983532	ukb-b-14180	Mood swings	18467322	3.09999e-05	0.00121743	451619.0	-0.00506751	19	T	C	0.251183
rs12983532	ukb-a-489	Medication for cholesterol blood pressure or diabetes: None of the above	18467322	3.14644e-05	0.00198167	154702.0	0.00824914	19	T	C	0.251272
rs12983532	ebi-a-GCST006702	Parental longevity (combined parental age at death)	18467322	3.50002e-05	0.00381675	208118.0	0.0158974	19	T	C	0.251277
rs12983532	ieu-b-39	diastolic blood pressure	18467322	4.88e-05	0.0209	694066.0	-0.0849	19	T	C	0.2486
rs12983532	prot-a-604	Ciliary neurotrophic factor	18467322	5.01187e-05	0.0286	3301.0	-0.1161	19	T	C	0.27092
rs12983532	ukb-b-14615	Operative procedures - secondary OPCS: Z27.3 Pylorus	18467322	5.1e-05	0.000155623	463010.0	-0.000630442	19	T	C	0.251122
rs12983532	ebi-a-GCST006478	Worry	18467322	5.254e-05	0.002822	348219.0	-0.01141	19	T	C
rs12983532	ebi-a-GCST005195	Coronary artery disease	18467322	6.1e-05	0.00809286	547261.0	-0.0324441	19	T	C
rs12983532	ukb-a-243	Frequency of unenthusiasm / disinterest in last 2 weeks	18467322	6.45238e-05	0.00170655	326730.0	-0.00681883	19	T	C	0.251272
rs12983532	ukb-a-490	Medication for cholesterol blood pressure or diabetes: Blood pressure medication	18467322	6.51298e-05	0.0018172	154702.0	-0.00725703	19	T	C	0.251272
rs12983532	ukb-b-11303	Father's age at death	18467322	6.90001e-05	0.00279985	341118.0	0.0111425	19	T	C	0.251202
rs12983532	ukb-a-435	Vascular/heart problems diagnosed by doctor: None of the above	18467322	7.91608e-05	0.00129538	336683.0	0.00511284	19	T	C	0.251272
rs12983532	ukb-a-61	Non-cancer illness code self-reported: hypertension	18467322	8.0336e-05	0.00124424	337159.0	-0.00490658	19	T	C	0.251272
rs12983532	ukb-d-1538_1	Major dietary changes in the last 5 years: Yes, because of illness	18467322	8.17203e-05	0.000843106	360294.0	-0.00332128	19	T	C	0.250959
rs12983532	ieu-b-4818	Systolic blood pressure	18467322	8.35699e-05	0.1024	83706.0	-0.4029	19	T	C
rs12983532	ieu-a-1010	Years of schooling	18467322	8.99808e-05	0.004	131695.0	0.017	19	T	C	0.2593
rs12983532	ebi-a-GCST006701	Parental longevity (father's attained age)	18467322	9.20005e-05	0.00253898	415311.0	-0.00988703	19	T	C	0.250967
rs12983532	ukb-d-1538_0	Major dietary changes in the last 5 years: No	18467322	0.000109139	0.00133695	360294.0	0.00517313	19	T	C	0.250959
rs12983532	ukb-b-19921	Impedance of whole body	18467322	0.000109999	0.00177138	454840.0	0.0068563	19	T	C	0.251157
rs12983532	ebi-a-GCST005232	Neuroticism	18467322	0.000117842	0.0056188	329821.0	-0.021636	19	T	C
rs12983532	ebi-a-GCST005194	Coronary artery disease	18467322	0.000120601	0.0066	296525.0	-0.0255	19	T	C	0.2615
rs12983532	ukb-a-276	Leg fat-free mass (right)	18467322	0.000124105	0.00186649	331285.0	-0.00716343	19	T	C	0.251272
rs12983532	ukb-a-437	Vascular/heart problems diagnosed by doctor: High blood pressure	18467322	0.000131695	0.00126134	336683.0	-0.00482248	19	T	C	0.251272
rs12983532	ubm-a-230	IDP dMRI TBSS FA Cingulum cingulate gyrus R	18467322	0.000138038	0.018	7916.0	0.0687	19	T	C	0.25121
rs12983532	ukb-b-9473	Operative procedures - main OPCS: G45.1 Fibreoptic endoscopic examination of upper gastrointestinal tract and biopsy of lesion of upper gastrointestinal tract	18467322	0.000140001	0.000681567	463010.0	-0.0026	19	T	C	0.251122
rs12983532	ukb-a-199	Mean time to correctly identify matches	18467322	0.000143708	0.00280265	335139.0	-0.0106549	19	T	C	0.251272
rs12983532	ebi-a-GCST006944	Experiencing mood swings	18467322	0.000145499	0.00270999	373733.0	-0.0102953	19	T	C	0.254763
rs12983532	ukb-a-251	Overall health rating	18467322	0.000146774	0.00205969	336020.0	-0.00781962	19	T	C	0.251272
rs12983532	ukb-b-8746	Illnesses of siblings: High blood pressure	18467322	0.00015	0.00111316	364661.0	-0.00421845	19	T	C	0.251603
rs12983532	bbj-a-1	Body mass index	18467322	0.000159199	0.004083		-0.01542	19	T	C	0.3973
rs12983532	ebi-a-GCST004904	Body mass index	18467322	0.000159199	0.004083	158284.0	-0.01542	19	T	C	0.3973
rs12983532	ukb-b-11085	Medication for pain relief, constipation, heartburn: None of the above	18467322	0.00016	0.00120952	457547.0	0.00457146	19	T	C	0.25108
rs12983532	ukb-a-388	Hip circumference	18467322	0.000167032	0.00280832	336601.0	-0.0105714	19	T	C	0.251272
rs12983532	ukb-b-5460	Dessert consumers	18467322	0.00017	0.00303885	64949.0	-0.0114281	19	T	C	0.249897
rs12983532	ukb-a-277	Leg predicted mass (right)	18467322	0.000170247	0.00185433	331285.0	-0.00697145	19	T	C	0.251272
rs12983532	ukb-a-244	Frequency of tenseness / restlessness in last 2 weeks	18467322	0.000185913	0.0017543	325169.0	-0.00655665	19	T	C	0.251272
rs12983532	ubm-a-2933	DKTatlas lh inferiortemporal thickness	18467322	0.000186209	0.0168	7916.0	0.0626	19	T	C	0.25121
rs12983532	ukb-b-11740	Medication for cholesterol, blood pressure or diabetes: Cholesterol lowering medication	18467322	0.000189998	0.001516	209638.0	-0.00566708	19	T	C	0.250697
rs12983532	ukb-b-12651	Diagnoses - secondary ICD10: E78.0 Pure hypercholesterolaemia	18467322	0.0002	0.000521594	463010.0	-0.00194296	19	T	C	0.251122
rs12983532	ebi-a-GCST90011528	TestASV_5 (Bacteroides) abundance	18467322	0.000205225	0.0294188	8956.0	0.109217	19	T	C
rs12983532	bbj-a-37	Mean arterial pressure	18467322	0.0002069	0.004396		-0.01631	19	T	C	0.3973
rs12983532	ukb-b-301	Operation code: foot surgery	18467322	0.00021	0.000336063	462933.0	-0.00124559	19	T	C	0.251125
rs12983532	ukb-b-43	Signal-to-noise-ratio (SNR) of triplet (left)	18467322	0.00021	0.00422849	148728.0	-0.0156706	19	T	C	0.251049
rs12983532	finn-b-L12_PEMPHIGOID	Pemphigoid	18467322	0.0002225	0.1015		0.3749	19	T	C	0.2313
rs12983532	eqtl-a-ENSG00000006015	ENSG00000006015	18467322	0.00022443	0.0139124	25749.0	0.0513352	19	T	C	0.240846
rs12983532	ukb-d-30880_raw	Urate	18467322	0.000236282	0.19145	343836.0	-0.70392	19	T	C	0.25084
rs12983532	ukb-d-30880_irnt	Urate	18467322	0.00024104	0.0023727	343836.0	-0.0087115	19	T	C	0.25084
rs12983532	ukb-d-2664_5	Reason for reducing amount of alcohol drunk: Other reason	18467322	0.000249551	0.00222461	134033.0	0.00814834	19	T	C	0.25008
rs12983532	ukb-e-6177_p2_CSA	Medication for cholesterol, blood pressure or diabetes	18467322	0.0002509	0.04983		-0.1824	19	T	C	0.6109
rs12983532	ukb-a-280	Leg fat-free mass (left)	18467322	0.000269011	0.00186719	331258.0	-0.00680309	19	T	C	0.251272
rs12983532	ukb-b-4461	Job involves mainly walking or standing	18467322	0.000269998	0.00355476	263556.0	-0.0129471	19	T	C	0.251084
rs12983532	ukb-a-34	Comparative body size at age 10	18467322	0.00027429	0.00194108	331693.0	-0.00706257	19	T	C	0.251272
rs12983532	ebi-a-GCST008025	Body mass index	18467322	0.000276522	0.0071524	21955.0	-0.0260087	19	T	C	0.295059
rs12983532	ubm-a-2407	NET100 1251	18467322	0.000281838	0.0182	7916.0	-0.0662	19	T	C	0.25121
rs12983532	ebi-a-GCST006475	Depressed affect	18467322	0.000283002	0.002738	357957.0	-0.009941	19	T	C	0.245
rs12983532	ukb-e-5262_AFR	Intra-ocular pressure, corneal-compensated (left)	18467322	0.000298703	0.03188		-0.1153	19	T	C	0.8
rs12983532	ukb-b-2134	Past tobacco smoking	18467322	0.000329997	0.00314679	424960.0	0.0112898	19	T	C	0.251471
rs12983532	ubm-a-15	IDP T1 FIRST left putamen volume	18467322	0.000331131	0.014	7916.0	0.0502	19	T	C	0.25121
rs12983532	ukb-a-281	Leg predicted mass (left)	18467322	0.000331207	0.0018545	331253.0	-0.00665697	19	T	C	0.251272
rs12983532	ebi-a-GCST006948	Feeling nervous	18467322	0.000335197	0.0027122	373121.0	-0.00972593	19	T	C	0.254763
rs12983532	ieu-b-4862	Chronotype	18467322	0.000340001	0.00464937		-0.016729	19	T	C	0.250296
rs12983532	ukb-b-7478	Hand grip strength (left)	18467322	0.000350002	0.00173436	461026.0	0.00620482	19	T	C	0.251187
rs12983532	bbj-a-17	Diastolic blood pressure	18467322	0.000351998	0.004363		-0.01559	19	T	C	0.3973
rs12983532	ebi-a-GCST006250	Intelligence	18467322	0.000353102	0.00330944	269867.0	0.0118246	19	T	C
rs12983532	ukb-e-20002_p34_CSA	Non-cancer illness code, self-reported	18467322	0.0003697	0.08122		0.2892	19	T	C	0.5934
rs12983532	ubm-a-566	IDP dMRI TBSS OD Cingulum cingulate gyrus R	18467322	0.000416869	0.0176	7916.0	-0.0622	19	T	C	0.25121
rs12983532	ukb-b-4779	Plays computer games	18467322	0.000420001	0.00121192	462433.0	0.00427579	19	T	C	0.251118
rs12983532	finn-b-O15_HYPTENSPREG	Pregnancy hypertension	18467322	0.000431698	0.0209		-0.0737	19	T	C	0.2306
rs12983532	finn-b-I9_HYPTENSPREG	Hypertension complicating pregnancy, childbirth, and the puerperium	18467322	0.000431698	0.0209		-0.0737	19	T	C	0.2306
rs12983532	ukb-a-268	Basal metabolic rate	18467322	0.000436425	0.00188024	331307.0	-0.00661288	19	T	C	0.251272
rs12983532	ukb-b-4063	Number of self-reported non-cancer illnesses	18467322	0.000470002	0.00199351	462933.0	-0.00697251	19	T	C	0.251125
rs12983532	ukb-d-XI_DIGESTIVE	Diseases of the digestive system	18467322	0.000470219	0.001269	361194.0	-0.00443794	19	T	C	0.250941
rs12983532	ukb-a-22	Number of self-reported non-cancer illnesses	18467322	0.000471672	0.00234263	337159.0	-0.00819072	19	T	C	0.251272
rs12983532	ukb-d-1428_1	Spread type: Butter/spreadable butter	18467322	0.000472465	0.00132064	360291.0	0.00461687	19	T	C	0.250907
rs12983532	ebi-a-GCST90016969	Gut microbiota abundance (genus Barnesiella id.944)	18467322	0.000478751	0.0141027	14306.0	0.0499193	19	T	C
rs12983532	ukb-b-2053	Health satisfaction	18467322	0.000479999	0.00368574	152420.0	-0.0128678	19	T	C	0.250876
rs12983532	ieu-b-4816	Body mass index	18467322	0.000505603	0.0229	93136.0	-0.0795	19	T	C
rs12983532	ukb-a-50	Nervous feelings	18467322	0.000508546	0.00121954	328725.0	-0.00423941	19	T	C	0.251272
rs12983532	ukb-a-502	Job involves mainly walking or standing	18467322	0.000524747	0.0041929	190606.0	-0.0145404	19	T	C	0.251272
rs12983532	ebi-a-GCST90017031	Gut microbiota abundance (genus Lactococcus id.1851)	18467322	0.000531778	0.0270603	14306.0	-0.0951224	19	T	C
rs12983532	ukb-a-222	Illnesses of siblings: High blood pressure	18467322	0.000562536	0.00129251	259921.0	-0.00445799	19	T	C	0.251272
rs12983532	ukb-b-4650	Comparative body size at age 10	18467322	0.000569994	0.00163617	454718.0	-0.00564051	19	T	C	0.251125
rs12983532	ukb-d-20117_2	Alcohol drinker status: Current	18467322	0.000577231	0.000680256	360726.0	0.00234152	19	T	C	0.250956
rs12983532	ukb-a-3	Pulse rate automated reading	18467322	0.000580818	0.00292372	317756.0	0.0100589	19	T	C	0.251272
rs12983532	ukb-b-20300	Treatment speciality of consultant (recoded): Cardiology	18467322	0.000589997	0.000592013	445693.0	-0.00203474	19	T	C	0.251271
rs12983532	ukb-b-14080	Current employment status: Unable to work because of sickness or disability	18467322	0.000599998	0.00046979	461242.0	-0.00161146	19	T	C	0.251163
rs12983532	ukb-a-270	Impedance of leg (right)	18467322	0.000601894	0.00256567	331301.0	0.00880228	19	T	C	0.251272
rs12983532	ebi-a-GCST90002409	Childhood body mass index	18467322	0.000629999	0.0097	39620.0	-0.0333	19	T	C
rs12983532	ukb-b-1260	Spells in hospital	18467322	0.000629999	0.00241983	303963.0	-0.00827014	19	T	C	0.25045
rs12983532	ukb-a-359	Diastolic blood pressure automated reading	18467322	0.000630086	0.00287508	317756.0	-0.00982805	19	T	C	0.251272
rs12983532	ukb-d-30660_raw	Direct bilirubin	18467322	0.000636253	0.0025397	292933.0	0.008675	19	T	C	0.25051
rs12983532	ukb-b-19373	Duration to first press of snap-button in each round	18467322	0.00064	0.00237907	459281.0	-0.00812289	19	T	C	0.251121
rs12983532	ukb-e-30610_CSA	Alkaline phosphatase	18467322	0.000655707	0.01587		-0.05407	19	T	C	0.5952
rs12983532	ubm-a-2765	a2009s lh G occipital middle area	18467322	0.000660693	0.0153	7916.0	-0.0522	19	T	C	0.25121
rs12983532	ieu-b-4840	Depressive symptoms	18467322	0.000662598	0.0079	41766.0	-0.0268	19	T	C
rs12983532	ukb-b-16287	Mean time to correctly identify matches	18467322	0.000680002	0.00238973	459523.0	-0.0081164	19	T	C	0.251132
rs12983532	ukb-b-1419	Frequency of unenthusiasm / disinterest in last 2 weeks	18467322	0.000680002	0.00148595	447403.0	-0.00505101	19	T	C	0.251283
rs12983532	ukb-b-16597	Intended management of patient (recoded): One or more nights hospital stay	18467322	0.000729995	0.00108256	451201.0	-0.00365674	19	T	C	0.251127
rs12983532	ukb-b-1604	Side salad intake	18467322	0.000729995	0.00805123	64949.0	0.0271969	19	T	C	0.249897
rs12983532	ukb-a-453	Medication for pain relief constipation heartburn: None of the above	18467322	0.000746277	0.00142033	333581.0	0.00478937	19	T	C	0.251272
rs12983532	ukb-d-20116_0	Smoking status: Never	18467322	0.000749066	0.00135555	359706.0	0.00456954	19	T	C	0.250959
rs12983532	ukb-b-18103	Pulse rate, automated reading	18467322	0.000749998	0.00245091	436424.0	0.00825734	19	T	C	0.250957
rs12983532	ubm-a-2266	NET100 1110	18467322	0.000758578	0.0182	7916.0	-0.0614	19	T	C	0.25121
rs12983532	ebi-a-GCST006696	Parental longevity (mother's attained age)	18467322	0.000790005	0.0025527	412937.0	-0.0085781	19	T	C	0.250738
rs12983532	eqtl-a-ENSG00000130518	ENSG00000130518	18467322	0.000796526	0.0139135	31023.0	0.0466674	19	T	C	0.240846
rs12983532	ukb-b-4886	Number of days/week walked 10+ minutes	18467322	0.0008	0.00472108	454783.0	-0.0158259	19	T	C	0.251181
rs12983532	ieu-b-102	Major depression	18467322	0.000802602	0.0051		-0.0172	19	T	C	0.252
rs12983532	ukb-a-314	Reason for reducing amount of alcohol drunk: Health precaution	18467322	0.000824974	0.00219644	124798.0	-0.00734569	19	T	C	0.251272
rs12983532	ubm-a-326	IDP dMRI TBSS MO Cingulum cingulate gyrus R	18467322	0.000831764	0.0182	7916.0	0.0609	19	T	C	0.25121
rs12983532	ebi-a-GCST90002359	Platelet count	18467322	0.00083299	0.016377	9367.0	-0.054753	19	T	C	0.299128
rs12983532	ebi-a-GCST90010138	Low affinity immunoglobulin gamma Fc region receptor II-b levels	18467322	0.000835834	0.0461626	1295.0	-0.155104	19	T	C	0.278
rs12983532	ukb-a-11	Morning/evening person (chronotype)	18467322	0.000861589	0.00279182	301143.0	0.00930303	19	T	C	0.251272
rs12983532	ebi-a-GCST90002375	White blood cell count	18467322	0.000869	0.00395	151807.0	-0.01316	19	T	C	0.410556
rs12983532	ukb-b-5593	Number of full sisters	18467322	0.000870001	0.00189696	455420.0	-0.00631328	19	T	C	0.251272
rs12983532	ukb-b-6541	Main speciality of consultant (recoded): General surgery	18467322	0.00089	0.00102766	461949.0	-0.00341589	19	T	C	0.25114
rs12983532	ukb-b-12741	Operative procedures - secondary OPCS: Z27.2 Stomach	18467322	0.000959997	0.000519011	463010.0	-0.00171388	19	T	C	0.251122
rs1361016	ukb-b-20531	Leg fat percentage (right)	54220229	1.5e-08	0.00177369	454854.0	-0.0100454	13	G	T	0.845001
rs1361016	ukb-b-2209	Oily fish intake	54220229	1.7e-08	0.00265295	460443.0	0.0149567	13	G	T	0.844853
rs1361016	ukb-b-8909	Body fat percentage	54220229	2.19999e-08	0.00214235	454633.0	-0.0119849	13	G	T	0.844995
rs1361016	ukb-b-16407	Trunk fat percentage	54220229	2.5e-08	0.00257205	454613.0	-0.0143305	13	G	T	0.845001
rs1361016	ukb-b-19393	Whole body fat mass	54220229	6.1e-08	0.0027155	454137.0	-0.014706	13	G	T	0.844997
rs1361016	ukb-b-18377	Leg fat percentage (left)	54220229	6.4e-08	0.00175095	454826.0	-0.00946939	13	G	T	0.844999
rs1361016	ukb-b-20044	Trunk fat mass	54220229	7.00003e-08	0.00280024	454588.0	-0.0150941	13	G	T	0.845002
rs1361016	ukb-b-18096	Leg fat mass (right)	54220229	9.69996e-08	0.00222726	454846.0	-0.0118743	13	G	T	0.844999
rs1361016	ukb-b-7212	Leg fat mass (left)	54220229	2e-07	0.00220096	454823.0	-0.0114382	13	G	T	0.845
rs1361016	ukb-b-9405	Waist circumference	54220229	2.19999e-07	0.00248434	462166.0	-0.0128808	13	G	T	0.844892
rs1361016	ukb-b-20188	Arm fat percentage (left)	54220229	3.09999e-07	0.00211505	454724.0	-0.0108282	13	G	T	0.84501
rs1361016	ukb-b-12854	Arm fat percentage (right)	54220229	6.1e-07	0.00212688	454789.0	-0.0106106	13	G	T	0.845
rs1361016	ukb-a-274	Leg fat percentage (right)	54220229	6.85188e-07	0.00213486	331296.0	-0.0106009	13	G	T	0.845191
rs1361016	ukb-a-290	Trunk fat percentage	54220229	6.99842e-07	0.00309823	331113.0	-0.0153719	13	G	T	0.845191
rs1361016	ukb-a-264	Body fat percentage	54220229	7.23652e-07	0.00258438	331117.0	-0.0128056	13	G	T	0.845191
rs1361016	ukb-b-8338	Arm fat mass (left)	54220229	9.29994e-07	0.00273152	454684.0	-0.0133995	13	G	T	0.845007
rs1361016	ieu-b-40	body mass index	54220229	1e-06	0.0024	688003.0	-0.0116	13	G	T	0.8407
rs1361016	ukb-a-278	Leg fat percentage (left)	54220229	1.17009e-06	0.0021078	331278.0	-0.0102454	13	G	T	0.845191
rs1361016	ukb-a-265	Whole body fat mass	54220229	1.50401e-06	0.00328895	330762.0	-0.0158225	13	G	T	0.845191
rs1361016	ukb-b-19953	Body mass index (BMI)	54220229	1.6e-06	0.00274665	461460.0	-0.0131726	13	G	T	0.84492
rs1361016	ukb-b-2303	Body mass index (BMI)	54220229	2.59998e-06	0.00276823	454884.0	-0.013011	13	G	T	0.845002
rs1361016	ukb-a-291	Trunk fat mass	54220229	2.60657e-06	0.00339389	331093.0	-0.0159502	13	G	T	0.845191
rs1361016	ukb-b-6704	Arm fat mass (right)	54220229	2.69998e-06	0.00273166	454757.0	-0.0128113	13	G	T	0.844998
rs1361016	ukb-d-30300_irnt	High light scatter reticulocyte count	54220229	4.18504e-06	0.00330907	344729.0	-0.0152285	13	G	T	0.844367
rs1361016	ukb-a-279	Leg fat mass (left)	54220229	5.56891e-06	0.00266424	331275.0	-0.0121015	13	G	T	0.845191
rs1361016	ukb-a-275	Leg fat mass (right)	54220229	5.58264e-06	0.00269503	331293.0	-0.01224	13	G	T	0.845191
rs1361016	ukb-a-282	Arm fat percentage (right)	54220229	6.7947e-06	0.00256344	331249.0	-0.0115357	13	G	T	0.845191
rs1361016	ukb-d-30250_irnt	Reticulocyte count	54220229	7.05245e-06	0.00329084	344729.0	-0.014783	13	G	T	0.844367
rs1361016	ukb-a-286	Arm fat percentage (left)	54220229	7.14003e-06	0.00255171	331198.0	-0.011456	13	G	T	0.845191
rs1361016	ukb-a-382	Waist circumference	54220229	1.03703e-05	0.00298488	336639.0	-0.0131614	13	G	T	0.845191
rs1361016	ukb-d-30290_irnt	High light scatter reticulocyte percentage	54220229	1.27485e-05	0.00333343	344729.0	-0.0145486	13	G	T	0.844367
rs1361016	ukb-b-11842	Weight	54220229	1.29999e-05	0.00241151	461632.0	-0.0104995	13	G	T	0.844918
rs1361016	ukb-a-487	Types of physical activity in last 4 weeks: Heavy DIY (eg: weeding lawn mowing carpentry digging)	54220229	1.4715e-05	0.00164271	335599.0	0.00711784	13	G	T	0.845191
rs1361016	ukb-a-287	Arm fat mass (left)	54220229	1.52574e-05	0.00330378	331164.0	-0.0142889	13	G	T	0.845191
rs1361016	ukb-d-30240_irnt	Reticulocyte percentage	54220229	1.79556e-05	0.00333343	344728.0	-0.014297	13	G	T	0.844368
rs1361016	ukb-a-283	Arm fat mass (right)	54220229	1.92336e-05	0.00330282	331226.0	-0.0141152	13	G	T	0.845191
rs1361016	ukb-b-12039	Weight	54220229	2.39999e-05	0.00242978	454893.0	-0.0102637	13	G	T	0.844999
rs1361016	ukb-b-3957	Sleeplessness / insomnia	54220229	2.59998e-05	0.00205993	462341.0	-0.00866336	13	G	T	0.844863
rs1361016	ukb-a-248	Body mass index (BMI)	54220229	2.77032e-05	0.00333423	336107.0	-0.0139758	13	G	T	0.845191
rs1361016	ukb-a-13	Sleeplessness / insomnia	54220229	4.04567e-05	0.00241579	336965.0	-0.00991661	13	G	T	0.845191
rs1361016	ukb-b-13184	Types of physical activity in last 4 weeks: Heavy DIY (eg: weeding, lawn mowing, carpentry, digging)	54220229	4.39997e-05	0.00139614	460376.0	0.00570265	13	G	T	0.844881
rs1361016	ukb-b-15590	Hip circumference	54220229	5e-05	0.00276865	462117.0	-0.0112283	13	G	T	0.844897
rs1361016	finn-b-E4_HYPOGLYC	Hypoglycaemia, other or unspecified	54220229	0.000141	0.0673		-0.2563	13	G	T	0.8642
rs1361016	ebi-a-GCST90000485	Monocyte chemoattractant protein-3 levels	54220229	0.000150428	0.06183	982.0	-0.23434	13	G	T
rs1361016	ukb-e-1747_p5_CSA	Hair colour (natural, before greying)	54220229	0.0001725	0.07127		0.2677	13	G	T	0.0648
rs1361016	ebi-a-GCST90002036	CD80 on CD62L+ myeloid Dendritic Cell	54220229	0.0001736	0.03598	2871.0	0.1353	13	G	T	0.8194
rs1361016	finn-b-E4_GLUCOPANCREAS	Other disorders of glucose regulation and pancreatic internal secretion	54220229	0.0001962	0.0589		-0.2194	13	G	T	0.8642
rs1361016	prot-a-1372	HRAS-like suppressor 2	54220229	0.000213796	0.0339	3301.0	0.1256	13	G	T	0.84006
rs1361016	ukb-a-249	Weight	54220229	0.000225268	0.00294507	336227.0	-0.0108641	13	G	T	0.845191
rs1361016	ukb-d-30620_raw	Alanine aminotransferase	54220229	0.000329739	0.04507	344136.0	-0.16184	13	G	T	0.84461
rs1361016	ebi-a-GCST90001748	CD20 on IgD+ CD38- B cell	54220229	0.000334804	0.03196	3645.0	-0.1148	13	G	T	0.8198
rs1361016	ieu-b-111	triglycerides	54220229	0.000359998	0.00276156		-0.00986162	13	G	T	0.844946
rs1361016	ukb-b-6306	Overall health rating	54220229	0.000369999	0.00208202	460844.0	-0.00741269	13	G	T	0.84487
rs1361016	ukb-b-6541	Main speciality of consultant (recoded): General surgery	54220229	0.000379997	0.00122078	461949.0	-0.00433985	13	G	T	0.84486
rs1361016	ebi-a-GCST90002035	CD80 on myeloid Dendritic Cell	54220229	0.000461604	0.03591	2871.0	0.1259	13	G	T	0.8194
rs1361016	ukb-b-5991	Father's age	54220229	0.000470002	0.00611988	103181.0	0.0213983	13	G	T	0.84603
rs1361016	ubm-a-1027	NET25 0081	54220229	0.00047863	0.0219	7916.0	-0.0764	13	G	T	0.84868
rs1361016	finn-b-M13_CERVICALGIA	Cervicalgia	54220229	0.000487203	0.0373		-0.1302	13	G	T	0.8642
rs1361016	ukb-a-388	Hip circumference	54220229	0.000497691	0.00333752	336601.0	-0.0116213	13	G	T	0.845191
rs1361016	ebi-a-GCST006098	Vigorous physical activity	54220229	0.000530005	0.00182515	261055.0	0.00632615	13	G	T	0.845006
rs1361016	ebi-a-GCST006097	Moderate to vigorous physical activity levels	54220229	0.000549997	0.00306092	377234.0	0.0105735	13	G	T	0.845059
rs1361016	met-a-384	3-methylhistidine	54220229	0.000551099	0.0108	5502.0	0.0374	13	G	T	0.8393
rs1361016	prot-a-1189	Guanine deaminase	54220229	0.000562341	0.0339	3301.0	-0.1171	13	G	T	0.84006
rs1361016	ukb-d-30610_raw	Alkaline phosphatase	54220229	0.000610394	0.086431	344292.0	-0.2962	13	G	T	0.84461
rs1361016	ukb-d-30710_irnt	C-reactive protein	54220229	0.000610576	0.0033138	343524.0	-0.011356	13	G	T	0.84462
rs1361016	ukb-b-19703	Low calorie drink intake	54220229	0.00064	0.007368	64949.0	-0.0251624	13	G	T	0.845514
rs1361016	ebi-a-GCST90012111	Sex hormone-binding globulin levels	54220229	0.000700003	0.00129633	370125.0	0.00393798	13	G	T	0.844159
rs1361016	ukb-e-6138_p3_MID	Qualifications	54220229	0.000728501	0.1514		0.5115	13	G	T	0.105
rs1361016	ubm-a-1583	NET100 0427	54220229	0.000758578	0.0219	7916.0	0.0737	13	G	T	0.84868
rs1361016	ukb-e-46_AFR	Hand grip strength (left)	54220229	0.000771205	0.0349		0.1174	13	G	T	0.0427
rs1361016	ukb-b-8121	Salt added to food	54220229	0.000819993	0.00244544	462630.0	0.00818641	13	G	T	0.844867
rs1361016	ukb-a-397	Qualifications: College or University degree	54220229	0.000845649	0.00158015	334070.0	0.00527365	13	G	T	0.845191
rs1361016	ebi-a-GCST90001726	CD19 on IgD+ CD38- B cell	54220229	0.000920005	0.03198	3645.0	-0.1061	13	G	T	0.8198
rs1361016	ukb-b-4554	Diagnoses - secondary ICD10: R11 Nausea and vomiting	54220229	0.000990011	0.000346264	463010.0	-0.00113994	13	G	T	0.844872
rs16891727	eqtl-a-ENSG00000186470	ENSG00000186470	26488860	3.27341e-310	0.0144211	31176.0	-1.56933	6	A	C	0.103291
rs16891727	ukb-a-101	Non-cancer illness code self-reported: malabsorption/coeliac disease	26488860	1.1272e-116	0.000234789	337159.0	0.00539325	6	A	C	0.132668
rs16891727	eqtl-a-ENSG00000158373	ENSG00000158373	26488860	3.1095700000000002e-68	0.0193486	31176.0	-0.337745	6	A	C	0.103291
rs16891727	ieu-a-1112	Primary sclerosing cholangitis	26488860	6.832820000000001e-60	0.04	14890.0	0.629675	6	A	C	0.12
rs16891727	ukb-d-30120_irnt	Lymphocyte count	26488860	7.37225e-59	0.00349601	349856.0	-0.0565642	6	A	C	0.132619
rs16891727	ebi-a-GCST90002404	Red cell distribution width	26488860	2.09991e-58	0.00315397	408112.0	0.0508173	6	A	C	0.130207
rs16891727	eqtl-a-ENSG00000124508	ENSG00000124508	26488860	7.51623e-58	0.0193807	30962.0	0.310732	6	A	C	0.103291
rs16891727	ukb-d-30000_irnt	White blood cell (leukocyte) count	26488860	4.80507e-53	0.00350428	350470.0	-0.0537303	6	A	C	0.132608
rs16891727	ebi-a-GCST90002304	Hematocrit	26488860	8.16959e-53	0.002773	562259.0	-0.042439	6	A	C	0.125534
rs16891727	ukb-d-30070_irnt	Red blood cell (erythrocyte) distribution width	26488860	9.14324e-52	0.00349395	350473.0	0.0528988	6	A	C	0.132607
rs16891727	ukb-d-30020_irnt	Haemoglobin concentration	26488860	1.88973e-49	0.00278596	350474.0	-0.0411909	6	A	C	0.132608
rs16891727	ukb-d-30050_irnt	Mean corpuscular haemoglobin	26488860	4.41266e-49	0.00347922	350472.0	-0.0512417	6	A	C	0.132609
rs16891727	ukb-d-30130_irnt	Monocyte count	26488860	2.16371e-40	0.00340716	349856.0	-0.0453381	6	A	C	0.132619
rs16891727	ukb-d-30880_raw	Urate	26488860	1.2263099999999999e-39	0.24138	343836.0	3.1806	6	A	C	0.1327
rs16891727	ukb-d-30880_irnt	Urate	26488860	7.045309999999999e-39	0.0029915	343836.0	0.03902	6	A	C	0.1327
rs16891727	eqtl-a-ENSG00000228223	ENSG00000228223	26488860	1.508e-38	0.0194406	5913.0	-0.252415	6	A	C	0.103291
rs16891727	ebi-a-GCST007430	Peak expiratory flow	26488860	9.31966e-37	0.0037	321047.0	-0.0472	6	A	C	0.131
rs16891727	ebi-a-GCST004627	Lymphocyte counts	26488860	4.48126e-33	0.00533472	171643.0	-0.0639141	6	A	C	0.1314
rs16891727	ebi-a-GCST007432	FEV1	26488860	5.14399e-33	0.0035	321047.0	-0.0414	6	A	C	0.1295
rs16891727	ebi-a-GCST004610	White blood cell count	26488860	4.3381e-32	0.00531092	172435.0	-0.0626216	6	A	C	0.1314
rs16891727	ukb-d-30040_irnt	Mean corpuscular volume	26488860	1.1523900000000001e-30	0.0034879	350473.0	-0.0401553	6	A	C	0.132607
rs16891727	ukb-d-30030_irnt	Haematocrit percentage	26488860	2.3938700000000002e-29	0.002864	350475.0	-0.0322146	6	A	C	0.132609
rs16891727	ukb-b-3599	Never eat eggs, dairy, wheat, sugar: Wheat products	26488860	3.40017e-26	0.00050057	461046.0	0.00530055	6	A	C	0.129826
rs16891727	ebi-a-GCST010005	Membranous nephropathy	26488860	1.6561499999999999e-25	0.0631	7979.0	0.6589	6	A	C
rs16891727	ebi-a-GCST004615	Hemoglobin concentration	26488860	2.40991e-25	0.00525497	172925.0	-0.0546659	6	A	C	0.1313
rs16891727	ebi-a-GCST003156	Systemic lupus erythematosus	26488860	3.6897800000000005e-24	0.044487	14267.0	0.451076	6	A	C
rs16891727	eqtl-a-ENSG00000112812	ENSG00000112812	26488860	2.12961e-23	0.0194879	13755.0	0.194236	6	A	C	0.103291
rs16891727	ukb-b-2988	Number of fluid intelligence questions attempted within time limit	26488860	1.69981e-22	0.0111756	149051.0	0.109032	6	A	C	0.129454
rs16891727	ebi-a-GCST007429	Lung function (FVC)	26488860	2.21004e-22	0.0035	321047.0	-0.0338	6	A	C	0.13
rs16891727	ebi-a-GCST004625	Monocyte count	26488860	4.0879e-22	0.00529487	170721.0	-0.0511956	6	A	C	0.1313
rs16891727	ukb-b-20289	Non-cancer illness code, self-reported: hyperthyroidism/thyrotoxicosis	26488860	8.9002e-22	0.000268912	462933.0	0.0025785	6	A	C	0.129758
rs16891727	ukb-d-30140_irnt	Neutrophill count	26488860	1.64172e-21	0.00349975	349856.0	-0.0333393	6	A	C	0.132619
rs16891727	ukb-d-30650_irnt	Aspartate aminotransferase	26488860	1.68616e-21	0.0033663	342990.0	-0.032058	6	A	C	0.13268
rs16891727	prot-a-1898	MHC class I polypeptide-related sequence B	26488860	1.1749e-20	0.0356	3301.0	-0.3317	6	A	C	0.13407
rs16891727	ukb-d-30770_irnt	IGF-1	26488860	3.6224299999999994e-20	0.0034189	342439.0	-0.031452	6	A	C	0.13266
rs16891727	ebi-a-GCST010004	Membranous nephropathy	26488860	2.10523e-19	0.053	7979.0	0.4777	6	A	C
rs16891727	ukb-d-30770_raw	IGF-1	26488860	2.4188000000000003e-19	0.019391	342439.0	-0.17438	6	A	C	0.13266
rs16891727	ukb-d-30860_irnt	Total protein	26488860	3.6033e-19	0.003698	314921.0	-0.033094	6	A	C	0.13266
rs16891727	ebi-a-GCST004630	Mean corpuscular hemoglobin	26488860	4.94652e-19	0.00523351	172332.0	-0.0466486	6	A	C	0.1313
rs16891727	ieu-a-22	Schizophrenia	26488860	5.54243e-19	0.0175	82315.0	-0.155403	6	A	C
rs16891727	ebi-a-GCST006804	Red cell distribution width	26488860	1e-18	0.00585656	116666.0	0.0498948	6	A	C	0.132415
rs16891727	ebi-a-GCST004624	Sum eosinophil basophil counts	26488860	1.02306e-18	0.00528951	171771.0	-0.04672	6	A	C	0.1314
rs16891727	ebi-a-GCST010681	Type 1 diabetes	26488860	2.4149e-18	0.0334	24840.0	0.2914	6	A	C	0.1284
rs16891727	ukb-a-76	Non-cancer illness code self-reported: hyperthyroidism/thyrotoxicosis	26488860	2.7631200000000002e-18	0.000310359	337159.0	0.00270673	6	A	C	0.132668
rs16891727	ebi-a-GCST90002386	High light scatter reticulocyte percentage of red cells	26488860	4.000370000000001e-18	0.00316512	408112.0	-0.0274704	6	A	C	0.130321
rs16891727	ukb-d-30860_raw	Total protein	26488860	4.18697e-18	0.014917	314921.0	-0.12939	6	A	C	0.13266
rs16891727	ebi-a-GCST90000529	Type 1 diabetes	26488860	4.20533e-18	0.0344816	17685.0	0.299062	6	A	C
rs16891727	ukb-d-30060_irnt	Mean corpuscular haemoglobin concentration	26488860	7.13674e-18	0.00348614	350468.0	-0.0300266	6	A	C	0.132605
rs16891727	ebi-a-GCST004621	Sum basophil neutrophil counts	26488860	1.00902e-17	0.00524512	171529.0	0.0449657	6	A	C	0.1312
rs16891727	ebi-a-GCST004626	Myeloid white cell count	26488860	2.09411e-17	0.00533341	169219.0	-0.0452723	6	A	C	0.1314
rs16891727	finn-b-K11_COELIAC	Coeliac disease	26488860	3.51318e-17	0.0532		0.4488	6	A	C	0.08438
rs16891727	ukb-d-30260_irnt	Mean reticulocyte volume	26488860	3.6779e-17	0.00352455	344728.0	0.0296879	6	A	C	0.132602
rs16891727	ebi-a-GCST004606	Eosinophil counts	26488860	5.1074e-17	0.00528473	172275.0	-0.0443083	6	A	C	0.1313
rs16891727	ukb-b-2209	Oily fish intake	26488860	6.79986e-17	0.00284003	460443.0	-0.0237173	6	A	C	0.129814
rs16891727	ebi-a-GCST004604	Hematocrit	26488860	1.17112e-16	0.00523055	173039.0	-0.0433407	6	A	C	0.1314
rs16891727	ebi-a-GCST004622	Reticulocyte count	26488860	2.14289e-16	0.00532025	170641.0	-0.0436994	6	A	C	0.1314
rs16891727	ukb-b-19657	Forced expiratory volume in 1-second (FEV1)	26488860	2.49977e-16	0.00257541	421986.0	-0.0211112	6	A	C	0.129857
rs16891727	ebi-a-GCST006572	Cognitive performance	26488860	3.74024e-16	0.00426	257841.0	0.03474	6	A	C	0.1259
rs16891727	ukb-a-235	Forced expiratory volume in 1-second (FEV1) predicted percentage	26488860	4.29438e-16	0.00622715	110423.0	-0.0506342	6	A	C	0.132668
rs16891727	ukb-b-12019	Peak expiratory flow (PEF)	26488860	4.60045e-16	0.00272554	421986.0	-0.0221368	6	A	C	0.129857
rs16891727	ukb-b-13405	Forced expiratory volume in 1-second (FEV1), predicted percentage	26488860	5.30029e-16	0.00517914	148653.0	-0.0419789	6	A	C	0.132538
rs16891727	ukb-d-30250_irnt	Reticulocyte count	26488860	9.49948e-16	0.00349658	344729.0	-0.0280898	6	A	C	0.132603
rs16891727	ukb-b-13823	Time to complete round	26488860	1.80011e-15	0.00305644	454157.0	-0.0243093	6	A	C	0.129991
rs16891727	ebi-a-GCST004614	Granulocyte count	26488860	3.34272e-15	0.0053193	169822.0	-0.0419022	6	A	C	0.1315
rs16891727	ebi-a-GCST004613	Sum neutrophil eosinophil counts	26488860	1.49589e-14	0.0053122	170384.0	-0.0408394	6	A	C	0.1314
rs16891727	ukb-b-11141	Forced expiratory volume in 1-second (FEV1), Best measure	26488860	1.69981e-14	0.00281836	345665.0	-0.0216132	6	A	C	0.130622
rs16891727	ukb-d-30750_irnt	Glycated haemoglobin	26488860	1.98427e-14	0.0033889	344182.0	0.025932	6	A	C	0.13235
rs16891727	ebi-a-GCST004619	Reticulocyte fraction of red cells	26488860	2.86286e-14	0.00531675	170690.0	-0.0404305	6	A	C	0.1314
rs16891727	ukb-d-30240_irnt	Reticulocyte percentage	26488860	4.99919e-14	0.00354186	344728.0	-0.0266782	6	A	C	0.132602
rs16891727	finn-b-K11_OTHDIG	Other diseases of the digestive system (K11_OTHDIG)	26488860	6.09537e-14	0.0301		0.2261	6	A	C	0.08438
rs16891727	ukb-b-5238	Fluid intelligence score	26488860	6.89922e-14	0.0112664	149051.0	0.0843865	6	A	C	0.129454
rs16891727	ukb-b-16019	Main speciality of consultant (recoded): Urology	26488860	1.29987e-13	0.000853382	461378.0	-0.0063216	6	A	C	0.129755
rs16891727	eqtl-a-ENSG00000197903	ENSG00000197903	26488860	1.88365e-13	0.0195189	31176.0	0.143599	6	A	C	0.103291
rs16891727	ukb-a-337	Forced expiratory volume in 1-second (FEV1)	26488860	3.01717e-13	0.00306169	307638.0	-0.0223318	6	A	C	0.132668
rs16891727	ukb-b-4650	Comparative body size at age 10	26488860	3.40017e-13	0.00207906	454718.0	0.0151329	6	A	C	0.129748
rs16891727	ebi-a-GCST004620	Sum basophil neutrophil counts	26488860	3.48819e-13	0.00531532	170143.0	-0.0386641	6	A	C	0.1315
rs16891727	ukb-b-7047	Operative procedures - main OPCS: M45.9 Unspecified diagnostic endoscopic examination of bladder	26488860	3.59998e-13	0.00069135	463010.0	-0.00502663	6	A	C	0.129758
rs16891727	ukb-d-30750_raw	Glycated haemoglobin	26488860	1e-12	0.02261	344182.0	0.16123	6	A	C	0.13235
rs16891727	ukb-b-15418	Duration screen displayed	26488860	1.10002e-12	0.00518269	152605.0	-0.036889	6	A	C	0.129236
rs16891727	ukb-d-30630_irnt	Apoliprotein A	26488860	1.38452e-12	0.0034076	313387.0	-0.024146	6	A	C	0.13272
rs16891727	ebi-a-GCST004629	Neutrophil count	26488860	1.61696e-12	0.00530753	170702.0	-0.0374926	6	A	C	0.1314
rs16891727	ukb-b-17595	Medication for pain relief, constipation, heartburn: Paracetamol	26488860	2.19989e-12	0.00127675	457547.0	-0.00896404	6	A	C	0.129861
rs16891727	ukb-d-30720_irnt	Cystatin C	26488860	2.32648e-12	0.003205	344264.0	0.022479	6	A	C	0.13268
rs16891727	ebi-a-GCST007431	Lung function (FEV1/FVC)	26488860	3.91021e-12	0.0035	321047.0	-0.0245	6	A	C	0.129
rs16891727	eqtl-a-ENSG00000204789	ENSG00000204789	26488860	4.15528e-12	0.0195231	25887.0	0.135332	6	A	C	0.103291
rs16891727	ukb-b-16881	Sitting height	26488860	5.30029e-12	0.00221512	461536.0	0.0152779	6	A	C	0.129793
rs16891727	ebi-a-GCST004605	Mean corpuscular hemoglobin concentration	26488860	5.6079e-12	0.00513165	172851.0	-0.0353533	6	A	C	0.1314
rs16891727	ukb-b-7647	Treatment speciality of consultant (recoded): Urology	26488860	5.70033e-12	0.000919012	446149.0	-0.00633021	6	A	C	0.129718
rs16891727	ukb-d-30720_raw	Cystatin C	26488860	6.82653e-12	0.00057244	344264.0	0.0039278	6	A	C	0.13268
rs16891727	ukb-b-12930	Mouth/teeth dental problems: Dentures	26488860	7.00003e-12	0.00115112	461113.0	0.00789515	6	A	C	0.129773
rs16891727	ebi-a-GCST004602	Mean corpuscular volume	26488860	8.13954e-12	0.0052161	172433.0	-0.0356576	6	A	C	0.1313
rs16891727	eqtl-a-ENSG00000158406	ENSG00000158406	26488860	8.95365e-12	0.0195242	30962.0	0.133204	6	A	C	0.103291
rs16891727	ukb-a-455	Medication for pain relief constipation heartburn: Paracetamol	26488860	1.06905e-11	0.00148042	333581.0	-0.0100626	6	A	C	0.132668
rs16891727	ukb-d-30840_irnt	Total bilirubin	26488860	1.28825e-11	0.0033847	342829.0	-0.022915	6	A	C	0.13268
rs16891727	eqtl-a-ENSG00000124549	ENSG00000124549	26488860	1.85481e-11	0.0195252	25182.0	0.13115	6	A	C	0.103291
rs16891727	ukb-b-14203	Hot drink temperature	26488860	2.19989e-11	0.00176067	457873.0	-0.0117775	6	A	C	0.129801
rs16891727	ukb-a-231	Forced expiratory volume in 1-second (FEV1) Best measure	26488860	2.59239e-11	0.00336243	255492.0	-0.0224218	6	A	C	0.132668
rs16891727	ukb-d-30210_irnt	Eosinophill percentage	26488860	2.73023e-11	0.00350361	349861.0	-0.0233363	6	A	C	0.13262
rs16891727	ukb-b-11601	Diagnoses - main ICD10: N40 Hyperplasia of prostate	26488860	2.80027e-11	0.000306823	463010.0	-0.00204247	6	A	C	0.129758
rs16891727	ukb-d-30630_raw	Apoliprotein A	26488860	2.91005e-11	0.0009242	313387.0	-0.0061471	6	A	C	0.13272
rs16891727	ukb-b-18275	Hearing difficulty/problems with background noise	26488860	3.80014e-11	0.0014991	453482.0	-0.00991158	6	A	C	0.129913
rs16891727	ukb-b-7992	Diastolic blood pressure, automated reading	26488860	5.10035e-11	0.00307356	436424.0	-0.0201879	6	A	C	0.129613
rs16891727	ukb-b-17885	Diagnoses - main ICD10: R31 Unspecified haematuria	26488860	5.30029e-11	0.000479132	463010.0	-0.00314378	6	A	C	0.129758
rs16891727	ebi-a-GCST90016674	Liver iron content	26488860	5.70033e-11	0.0112023	32858.0	-0.0733947	6	A	C	0.133064
rs16891727	eqtl-a-ENSG00000026950	ENSG00000026950	26488860	7.00326e-11	0.0195269	31176.0	-0.127327	6	A	C	0.103291
rs16891727	prot-a-2221	cAMP-specific 3',5'-cyclic phosphodiesterase 4D	26488860	7.07946e-11	0.0358	3301.0	-0.2334	6	A	C	0.13407
rs16891727	ukb-b-19842	Why stopped smoking: Health precaution	26488860	8.19974e-11	0.00302446	113988.0	-0.0196492	6	A	C	0.127757
rs16891727	ukb-b-7953	Forced vital capacity (FVC)	26488860	1e-10	0.00243549	421986.0	-0.0157335	6	A	C	0.129857
rs16891727	ebi-a-GCST90006929	Varicella zoster virus glycoproteins E and I antibody levels	26488860	1.19817e-10	0.023633	7595.0	0.152186	6	A	C	0.136991
rs16891727	ebi-a-GCST006979	Heel bone mineral density	26488860	1.5e-10	0.00269931	426824.0	0.0169541	6	A	C	0.132005
rs16891727	ukb-b-17918	Treatment/medication code: levothyroxine sodium	26488860	1.5e-10	0.000605857	462933.0	0.00388342	6	A	C	0.129758
rs16891727	ukb-a-338	Peak expiratory flow (PEF)	26488860	1.72759e-10	0.00318212	307638.0	-0.0203147	6	A	C	0.132668
rs16891727	ukb-d-30760_irnt	HDL cholesterol	26488860	2.05442e-10	0.0033514	315133.0	-0.021306	6	A	C	0.13266
rs16891727	ukb-b-19585	Duration to entering value	26488860	2.69998e-10	0.00617607	113410.0	-0.039008	6	A	C	0.129615
rs16891727	ukb-b-13246	Childhood sunburn occasions	26488860	4.09996e-10	0.00315789	346955.0	-0.0197382	6	A	C	0.129574
rs16891727	eqtl-a-ENSG00000124693	ENSG00000124693	26488860	6.14766e-10	0.0195299	29218.0	0.120825	6	A	C	0.103291
rs16891727	ukb-a-196	Fluid intelligence score	26488860	6.44318e-10	0.0132666	108818.0	0.081984	6	A	C	0.132668
rs16891727	ukb-b-11842	Weight	26488860	7.39997e-10	0.00257176	461632.0	0.0158374	6	A	C	0.129759
rs16891727	ukb-d-30760_raw	HDL cholesterol	26488860	1.01981e-09	0.0012897	315133.0	-0.0078753	6	A	C	0.13266
rs16891727	finn-b-L12_PAPULOSQUAMOUS	Papulosquamous disorders	26488860	1.075e-09	0.0349		0.2128	6	A	C	0.08438
rs16891727	ukb-d-30700_irnt	Creatinine	26488860	1.10561e-09	0.0028528	344104.0	0.017383	6	A	C	0.13267
rs16891727	ukb-a-453	Medication for pain relief constipation heartburn: None of the above	26488860	1.1882e-09	0.00179049	333581.0	0.0108898	6	A	C	0.132668
rs16891727	ukb-b-16311	Interval between previous point and current one in alphanumeric path (trail #2)	26488860	1.40001e-09	0.00641254	105451.0	-0.0388533	6	A	C	0.129753
rs16891727	ukb-a-153	Treatment/medication code: insulin product	26488860	1.55855e-09	0.000354181	337159.0	0.00213867	6	A	C	0.132668
rs16891727	ukb-b-18336	Seen a psychiatrist for nerves, anxiety, tension or depression	26488860	1.6e-09	0.000989416	460702.0	-0.00597039	6	A	C	0.129834
rs16891727	ukb-b-15590	Hip circumference	26488860	1.6e-09	0.00295582	462117.0	0.0178333	6	A	C	0.129764
rs16891727	eqtl-a-ENSG00000261353	ENSG00000261353	26488860	1.99522e-09	0.0195315	4994.0	-0.117152	6	A	C	0.103291
rs16891727	ukb-b-14713	Forced vital capacity (FVC), Best measure	26488860	2.39999e-09	0.00266103	345665.0	-0.0158834	6	A	C	0.130622
rs16891727	ukb-b-12039	Weight	26488860	2.69998e-09	0.00259046	454893.0	0.0154058	6	A	C	0.129756
rs16891727	ukb-b-20296	Blood clot, DVT, bronchitis, emphysema, asthma, rhinitis, eczema, allergy diagnosed by doctor: Asthma	26488860	2.99999e-09	0.000981784	462013.0	0.00582373	6	A	C	0.129782
rs16891727	ukb-b-6991	Seen doctor (GP) for nerves, anxiety, tension or depression	26488860	2.99999e-09	0.00144965	459560.0	-0.00859763	6	A	C	0.12981
rs16891727	ukb-a-195	Sitting height	26488860	3.08468e-09	0.0027643	336172.0	0.0163845	6	A	C	0.132668
rs16891727	ukb-b-4080	Ankle spacing width	26488860	3.09999e-09	0.00334495	265753.0	0.0198182	6	A	C	0.129895
rs16891727	ukb-b-15445	Treatment/medication code: insulin product	26488860	3.09999e-09	0.000303956	462933.0	0.00180148	6	A	C	0.129758
rs16891727	ukb-a-576	Diagnoses - main ICD10: N40 Hyperplasia of prostate	26488860	3.92645e-09	0.000342789	337199.0	-0.00201814	6	A	C	0.132668
rs16891727	ukb-a-336	Forced vital capacity (FVC)	26488860	4.92799e-09	0.002903	307638.0	-0.0169818	6	A	C	0.132668
rs16891727	ukb-b-20140	Duration to complete alphanumeric path (trail #2)	26488860	8.10009e-09	0.00659329	99477.0	-0.0380134	6	A	C	0.130033
rs16891727	ukb-b-18113	Non-cancer illness code, self-reported: asthma	26488860	1e-08	0.000982605	462933.0	0.00563093	6	A	C	0.129758
rs16891727	ukb-d-30200_irnt	Neutrophill percentage	26488860	1.04829e-08	0.00349914	349861.0	0.0200251	6	A	C	0.13262
rs16891727	ukb-a-469	Pain type(s) experienced in last month: Headache	26488860	1.14401e-08	0.00142706	336650.0	-0.00814569	6	A	C	0.132668
rs16891727	ukb-d-1448_4	Bread type: Other type of bread	26488860	1.38475e-08	0.000703173	348424.0	0.00399079	6	A	C	0.132392
rs16891727	ukb-b-12181	Pain type(s) experienced in last month: Headache	26488860	1.40001e-08	0.00123375	461857.0	-0.00699719	6	A	C	0.129815
rs16891727	ukb-d-30300_irnt	High light scatter reticulocyte count	26488860	1.44867e-08	0.00351612	344729.0	-0.0199282	6	A	C	0.132603
rs16891727	ukb-a-34	Comparative body size at age 10	26488860	1.57337e-08	0.00244892	331693.0	0.013845	6	A	C	0.132668
rs16891727	ukb-b-19994	Spherical power (right)	26488860	1.6e-08	0.00659348	99380.0	-0.037263	6	A	C	0.128842
rs16891727	eqtl-a-ENSG00000112763	ENSG00000112763	26488860	1.61009e-08	0.0195343	30962.0	-0.110355	6	A	C	0.103291
rs16891727	ukb-b-5801	Age started wearing glasses or contact lenses	26488860	1.79999e-08	0.00332062	397498.0	-0.0187027	6	A	C	0.130327
rs16891727	ukb-b-11085	Medication for pain relief, constipation, heartburn: None of the above	26488860	1.89998e-08	0.00153735	457547.0	0.00863818	6	A	C	0.129861
rs16891727	prot-a-315	Complement C4	26488860	1.99526e-08	0.0359	3301.0	-0.2014	6	A	C	0.13407
rs16891727	prot-a-1275	Glutamate receptor 4	26488860	1.99526e-08	0.0359	3301.0	-0.2013	6	A	C	0.13407
rs16891727	ukb-b-7469	Non-cancer illness code, self-reported: enlarged prostate	26488860	2e-08	0.000353367	462933.0	-0.00198334	6	A	C	0.129758
rs16891727	ukb-b-17627	Non-oily fish intake	26488860	2.1e-08	0.00240738	460880.0	-0.0134835	6	A	C	0.129823
rs16891727	ukb-b-15592	Operation code: varicose vein surgery	26488860	2.99999e-08	0.00060764	462933.0	-0.00336643	6	A	C	0.129758
rs16891727	ukb-a-249	Weight	26488860	3.34411e-08	0.00312527	336227.0	0.0172594	6	A	C	0.132668
rs16891727	ukb-b-1806	Number of symbol digit matches attempted	26488860	3.79997e-08	0.00619233	113106.0	0.0340541	6	A	C	0.129649
rs16891727	ukb-b-13251	Non-cancer illness code, self-reported: gout	26488860	4.09996e-08	0.000362354	462933.0	0.00198856	6	A	C	0.129758
rs16891727	ukb-b-13500	Operative procedures - secondary OPCS: Z27.4 Duodenum	26488860	4.30002e-08	0.000654811	463010.0	0.00358815	6	A	C	0.129758
rs16891727	ukb-d-30650_raw	Aspartate aminotransferase	26488860	4.50184e-08	0.037037	342990.0	-0.2026	6	A	C	0.13268
rs16891727	ukb-b-19732	Non-cancer illness code, self-reported: hypothyroidism/myxoedema	26488860	4.60002e-08	0.000656924	462933.0	0.00359186	6	A	C	0.129758
rs16891727	ukb-a-585	Diagnoses - main ICD10: R31 Unspecified haematuria	26488860	4.7574e-08	0.000524141	337199.0	-0.00286195	6	A	C	0.132668
rs16891727	ukb-a-500	Heel bone mineral density (BMD) T-score automated	26488860	4.95393e-08	0.00458016	194398.0	0.0249764	6	A	C	0.132668
rs16891727	ieu-a-1188	Major Depressive Disorder	26488860	6.92803e-08	0.0123	173005.0	-0.0665993	6	A	C
rs16891727	ukb-d-XIV_GENITOURINARY	Diseases of the genitourinary system	26488860	7.97132e-08	0.0013621	361194.0	-0.00731159	6	A	C	0.132514
rs16891727	ukb-d-1468_5	Cereal type: Other (e.g. Cornflakes, Frosties)	26488860	8.23816e-08	0.00149589	299898.0	0.00802089	6	A	C	0.132341
rs16891727	finn-b-L12_PSORIASIS	Psoriasis	26488860	8.86298e-08	0.041		0.2192	6	A	C	0.08437
rs16891727	ukb-b-14360	Time to answer	26488860	1e-07	0.00528625	152605.0	-0.0281487	6	A	C	0.129236
rs16891727	eqtl-a-ENSG00000241549	ENSG00000241549	26488860	1.08191e-07	0.0195368	4994.0	0.103791	6	A	C	0.103291
rs16891727	ukb-b-19234	Heel quantitative ultrasound index (QUI), direct entry	26488860	1.09999e-07	0.00378129	265753.0	0.0200799	6	A	C	0.129895
rs16891727	ukb-b-20124	Heel bone mineral density (BMD) T-score, automated	26488860	1.09999e-07	0.00378127	265753.0	0.020081	6	A	C	0.129895
rs16891727	ukb-a-359	Diastolic blood pressure automated reading	26488860	1.13674e-07	0.00362418	317756.0	-0.0192209	6	A	C	0.132668
rs16891727	ukb-b-4710	Number of days/week of moderate physical activity 10+ minutes	26488860	1.2e-07	0.00738396	440266.0	-0.0390884	6	A	C	0.12986
rs16891727	ukb-b-8875	Heel bone mineral density (BMD)	26488860	1.29999e-07	0.00378049	265627.0	0.0199688	6	A	C	0.129898
rs16891727	ukb-a-433	Mouth/teeth dental problems: Dentures	26488860	1.37486e-07	0.00134423	336138.0	0.00708234	6	A	C	0.132668
rs16891727	eqtl-a-ENSG00000124613	ENSG00000124613	26488860	1.3912e-07	0.0195371	25887.0	0.102892	6	A	C	0.103291
rs16891727	ukb-b-4256	Lifetime number of sexual partners	26488860	1.40001e-07	0.00273886	378882.0	-0.014423	6	A	C	0.129839
rs16891727	ukb-b-15625	Number of symbol digit matches made correctly	26488860	1.40001e-07	0.00619432	113106.0	0.0326309	6	A	C	0.129649
rs16891727	ukb-a-388	Hip circumference	26488860	1.54554e-07	0.00354187	336601.0	0.0185848	6	A	C	0.132668
rs16891727	prot-a-2927	Tapasin-related protein	26488860	1.69824e-07	0.0359	3301.0	0.1877	6	A	C	0.13407
rs16891727	ukb-a-446	Blood clot DVT bronchitis emphysema asthma rhinitis eczema allergy diagnosed by doctor: Asthma	26488860	1.94196e-07	0.00114579	336782.0	0.00596374	6	A	C	0.132668
rs16891727	ukb-b-20044	Trunk fat mass	26488860	2e-07	0.00298902	454588.0	0.015553	6	A	C	0.129761
rs16891727	ebi-a-GCST004611	High light scatter reticulocyte count	26488860	2.113e-07	0.00531067	170761.0	-0.0275574	6	A	C	0.1314
rs16891727	ieu-a-1126	Breast cancer (Combined Oncoarray; iCOGS; GWAS meta analysis)	26488860	2.151e-07	0.0104	228951.0	-0.0541	6	A	C	0.1135
rs16891727	ebi-a-GCST004988	Breast cancer	26488860	2.151e-07	0.0104	139274.0	-0.0541	6	A	C	0.1135
rs16891727	ukb-a-261	Hearing difficulty/problems with background noise	26488860	2.22157e-07	0.00174466	330759.0	-0.00903713	6	A	C	0.132668
rs16891727	finn-b-AUTOIMMUNE	Autoimmune diseases	26488860	2.35201e-07	0.0161		0.0833	6	A	C	0.08438
rs16891727	ukb-d-30290_irnt	High light scatter reticulocyte percentage	26488860	2.46422e-07	0.00354202	344729.0	-0.0182786	6	A	C	0.132603
rs16891727	ukb-d-20544_11	Mental health problems ever diagnosed by a professional: Depression	26488860	2.80576e-07	0.00246964	117706.0	-0.0126849	6	A	C	0.131682
rs16891727	ukb-b-17271	Leg predicted mass (left)	26488860	3.09999e-07	0.00191698	454799.0	0.00981252	6	A	C	0.12976
rs16891727	eqtl-a-ENSG00000124564	ENSG00000124564	26488860	3.287e-07	0.0195383	29432.0	0.0997684	6	A	C	0.103291
rs16891727	ukb-a-232	Forced vital capacity (FVC) Best measure	26488860	3.4321e-07	0.00318401	255492.0	-0.0162326	6	A	C	0.132668
rs16891727	ebi-a-GCST004617	Eosinophil percentage of granulocytes	26488860	3.46497e-07	0.00530206	170536.0	-0.0270206	6	A	C	0.1314
rs16891727	ukb-b-16099	Leg fat-free mass (left)	26488860	3.50002e-07	0.00192959	454805.0	0.00983479	6	A	C	0.129758
rs16891727	ebi-a-GCST006250	Intelligence	26488860	3.79001e-07	0.00454312	269867.0	0.0230745	6	A	C
rs16891727	ukb-a-66	Non-cancer illness code self-reported: asthma	26488860	3.89843e-07	0.00114797	337159.0	0.00582474	6	A	C	0.132668
rs16891727	ukb-b-19560	Skin colour	26488860	3.89996e-07	0.00177869	456692.0	-0.00902238	6	A	C	0.129813
rs16891727	ukb-b-16446	Basal metabolic rate	26488860	4.20001e-07	0.00193419	454874.0	0.00978327	6	A	C	0.12976
rs16891727	ukb-b-1996	Salad / raw vegetable intake	26488860	5e-07	0.00211454	435435.0	-0.0106306	6	A	C	0.129746
rs16891727	ukb-b-4616	Nap during day	26488860	5.1e-07	0.00181747	462400.0	-0.00913041	6	A	C	0.129806
rs16891727	ebi-a-GCST004618	White blood cell count (basophil)	26488860	5.53095e-07	0.00518419	171846.0	-0.0259568	6	A	C	0.1314
rs16891727	ukb-b-7212	Leg fat mass (left)	26488860	5.89997e-07	0.0023502	454823.0	0.0117394	6	A	C	0.12976
rs16891727	ukb-a-246	Seen doctor (GP) for nerves anxiety tension or depression	26488860	6.01936e-07	0.00168776	335108.0	-0.0084231	6	A	C	0.132668
rs16891727	ukb-b-12828	Leg fat-free mass (right)	26488860	7.59994e-07	0.00192861	454835.0	0.00953566	6	A	C	0.129763
rs16891727	ukb-b-10169	Guilty feelings	26488860	8.19993e-07	0.00139864	450704.0	-0.00689706	6	A	C	0.12992
rs16891727	eqtl-a-ENSG00000197846	ENSG00000197846	26488860	8.35872e-07	0.0195395	30257.0	0.0962694	6	A	C	0.103291
rs16891727	ukb-b-6458	Mouth/teeth dental problems: Mouth ulcers	26488860	8.60003e-07	0.000935436	461113.0	-0.004603	6	A	C	0.129773
rs16891727	ebi-a-GCST011494	Daytime nap	26488860	1e-06	0.00179415	452633.0	-0.00893201	6	A	C	0.131339
rs16891727	ukb-b-4643	Age at hysterectomy	26488860	1e-06	0.00973052	46207.0	-0.047516	6	A	C	0.132072
rs16891727	ukb-b-4801	Number of unsuccessful stop-smoking attempts	26488860	1e-06	0.00512857	104420.0	-0.0250909	6	A	C	0.127913
rs16891727	ukb-d-30840_raw	Total bilirubin	26488860	1.03691e-06	0.015257	342829.0	-0.074526	6	A	C	0.13268
rs16891727	ukb-b-14310	Leg predicted mass (right)	26488860	1.09999e-06	0.00191617	454834.0	0.00932314	6	A	C	0.129763
rs16891727	ukb-b-18096	Leg fat mass (right)	26488860	1.09999e-06	0.00237834	454846.0	0.0116099	6	A	C	0.129762
rs16891727	ebi-a-GCST004623	Neutrophil percentage of granulocytes	26488860	1.16001e-06	0.00530267	170672.0	0.0257838	6	A	C	0.1314
rs16891727	ukb-b-19393	Whole body fat mass	26488860	1.2e-06	0.00289901	454137.0	0.0140572	6	A	C	0.129767
rs16891727	ukb-b-20544	Nervous feelings	26488860	1.2e-06	0.00131992	450700.0	-0.00640626	6	A	C	0.129915
rs16891727	ukb-a-194	Treatment/medication code: paracetamol	26488860	1.21266e-06	0.00138269	337159.0	-0.00671109	6	A	C	0.132668
rs16891727	eqtl-a-ENSG00000146109	ENSG00000146109	26488860	1.3142e-06	0.0195401	25887.0	0.0945293	6	A	C	0.103291
rs16891727	ukb-b-4226	Diagnoses - secondary ICD10: E03.9 Hypothyroidism, unspecified	26488860	1.40001e-06	0.000439886	463010.0	0.00212018	6	A	C	0.129758
rs16891727	ukb-b-8147	Treatment/medication code: paracetamol	26488860	1.40001e-06	0.00119188	462933.0	-0.0057594	6	A	C	0.129758
rs16891727	ebi-a-GCST005902	Depression (broad)	26488860	1.43781e-06	0.0017711	322580.0	-0.0085365	6	A	C	0.126965
rs16891727	ukb-b-1419	Frequency of unenthusiasm / disinterest in last 2 weeks	26488860	1.5e-06	0.00188953	447403.0	-0.00908939	6	A	C	0.129941
rs16891727	ukb-b-2134	Past tobacco smoking	26488860	1.7e-06	0.00399931	424960.0	0.019148	6	A	C	0.130012
rs16891727	ukb-d-20547_3	Activities undertaken to treat depression: Other therapeutic activities such as mindfulness, yoga or art classes	26488860	1.75906e-06	0.00161805	117763.0	-0.00773353	6	A	C	0.131715
rs16891727	ukb-b-4424	Sleep duration	26488860	1.89998e-06	0.00237473	460099.0	-0.0113064	6	A	C	0.129792
rs16891727	ukb-b-20261	Ever smoked	26488860	2e-06	0.00149151	461066.0	-0.00708862	6	A	C	0.12979
rs16891727	ukb-b-7500	Spherical power (left)	26488860	2e-06	0.00660966	99071.0	-0.0313864	6	A	C	0.128871
rs16891727	ukb-b-19925	Arm fat-free mass (left)	26488860	2.19999e-06	0.00186611	454672.0	0.00883682	6	A	C	0.129756
rs16891727	prot-a-794	Beta-defensin 119	26488860	2.45471e-06	0.0359	3301.0	-0.1692	6	A	C	0.13407
rs16891727	ukb-a-247	Seen a psychiatrist for nerves anxiety tension or depression	26488860	2.51466e-06	0.00113831	335888.0	-0.00535806	6	A	C	0.132668
rs16891727	ebi-a-GCST004612	High light scatter reticulocyte percentage of red cells	26488860	2.561e-06	0.00531061	170763.0	-0.0249769	6	A	C	0.1314
rs16891727	ukb-a-95	Non-cancer illness code self-reported: enlarged prostate	26488860	2.65173e-06	0.000413368	337159.0	-0.00194125	6	A	C	0.132668
rs16891727	ukb-b-9093	Arm predicted mass (left)	26488860	2.69998e-06	0.0018588	454655.0	0.00872027	6	A	C	0.129757
rs16891727	ukb-b-7422	Use of sun/uv protection	26488860	2.69998e-06	0.00267064	459416.0	0.0125277	6	A	C	0.12977
rs16891727	ukb-a-280	Leg fat-free mass (left)	26488860	3.05992e-06	0.00235502	331258.0	0.0109905	6	A	C	0.132668
rs16891727	ukb-b-13354	Whole body fat-free mass	26488860	3.09999e-06	0.00183867	454850.0	0.00857889	6	A	C	0.129754
rs16891727	ukb-b-10412	Time to complete round	26488860	3.29997e-06	0.00627809	110323.0	-0.0291933	6	A	C	0.129759
rs16891727	ukb-a-279	Leg fat mass (left)	26488860	3.31299e-06	0.0028267	331275.0	0.0131455	6	A	C	0.132668
rs16891727	ukb-a-17	Past tobacco smoking	26488860	3.32483e-06	0.00466005	310749.0	0.021668	6	A	C	0.132668
rs16891727	ebi-a-GCST90012054	Receptor for advanced glycosylation end products levels	26488860	3.38797e-06	0.0165	21758.0	-0.0766	6	A	C	0.109
rs16891727	prot-a-2481	Rac GTPase-activating protein 1	26488860	3.38844e-06	0.0359	3301.0	0.1669	6	A	C	0.13407
rs16891727	ebi-a-GCST007090	Knee osteoarthritis	26488860	3.39297e-06	0.0137	403124.0	0.0637	6	A	C	0.131
rs16891727	ukb-b-7278	Operative procedures - main OPCS: T20.2 Primary repair of inguinal hernia using insert of prosthetic material	26488860	3.50002e-06	0.000461079	463010.0	-0.00213788	6	A	C	0.129758
rs16891727	ukb-a-427	Mouth/teeth dental problems: Mouth ulcers	26488860	3.56936e-06	0.00108843	336138.0	-0.00504498	6	A	C	0.132668
rs16891727	ukb-a-291	Trunk fat mass	26488860	3.7356e-06	0.0036008	331093.0	0.016656	6	A	C	0.132668
rs16891727	finn-b-L12_DERMATHERP	Dermatitis herpetiformis	26488860	3.85798e-06	0.1445		0.6677	6	A	C	0.08439
rs16891727	ukb-a-190	Treatment/medication code: levothyroxine sodium	26488860	3.85887e-06	0.000703857	337159.0	0.00325106	6	A	C	0.132668
rs16891727	ukb-a-236	Ever smoked	26488860	3.85922e-06	0.00175061	336067.0	-0.0080859	6	A	C	0.132668
rs16891727	ukb-a-508	Number of days/week of moderate physical activity 10+ minutes	26488860	3.86145e-06	0.00855867	321309.0	-0.0395306	6	A	C	0.132668
rs16891727	ukb-b-18765	Why stopped smoking: None of the above	26488860	4e-06	0.00250596	113988.0	0.0115594	6	A	C	0.127757
rs16891727	ukb-a-281	Leg predicted mass (left)	26488860	4.20281e-06	0.00233901	331253.0	0.0107622	6	A	C	0.132668
rs16891727	prot-a-2393	Trypsin-3	26488860	4.36516e-06	0.0359	3301.0	0.165	6	A	C	0.13407
rs16891727	ukb-b-3258	Number of attempts	26488860	4.39997e-06	0.00218212	152605.0	-0.0100225	6	A	C	0.129236
rs16891727	ukb-b-4282	Prospective memory result	26488860	4.49997e-06	0.00280579	152605.0	-0.0128635	6	A	C	0.129236
rs16891727	ukb-b-14540	Whole body water mass	26488860	4.70002e-06	0.00184176	454888.0	0.00842768	6	A	C	0.129757
rs16891727	ukb-a-275	Leg fat mass (right)	26488860	4.77848e-06	0.00285932	331293.0	0.0130796	6	A	C	0.132668
rs16891727	ukb-d-30700_raw	Creatinine	26488860	4.99402e-06	0.055194	344104.0	0.25197	6	A	C	0.13267
rs16891727	met-d-SFA_pct	Ratio of saturated fatty acids to total fatty acids	26488860	5e-06	0.00603209		0.0275328	6	A	C	0.130733
rs16891727	ukb-a-276	Leg fat-free mass (right)	26488860	5.05231e-06	0.00235407	331285.0	0.0107409	6	A	C	0.132668
rs16891727	ukb-a-467	Why stopped smoking: Health precaution	26488860	5.24095e-06	0.00354177	82082.0	-0.0161335	6	A	C	0.132668
rs16891727	ukb-d-30180_irnt	Lymphocyte percentage	26488860	6.22587e-06	0.00346192	349861.0	-0.0156432	6	A	C	0.13262
rs16891727	ukb-d-30870_irnt	Triglycerides	26488860	6.36414e-06	0.0034149	343992.0	-0.015415	6	A	C	0.13267
rs16891727	ukb-b-19953	Body mass index (BMI)	26488860	6.4e-06	0.00293415	461460.0	0.0132385	6	A	C	0.129759
rs16891727	ebi-a-GCST004600	Eosinophil percentage of white cells	26488860	6.51298e-06	0.0052793	172378.0	-0.0238044	6	A	C	0.1313
rs16891727	ukb-d-K11_HERNIA	Hernia	26488860	6.54576e-06	0.000887253	361194.0	-0.00399975	6	A	C	0.132514
rs16891727	ukb-d-30870_raw	Triglycerides	26488860	6.84826e-06	0.0035283	343992.0	-0.015872	6	A	C	0.13267
rs16891727	ukb-b-6848	Ever depressed for a whole week	26488860	7.00003e-06	0.00268735	149899.0	-0.0120741	6	A	C	0.12915
rs16891727	ukb-b-151	Number of days/week of vigorous physical activity 10+ minutes	26488860	7.49998e-06	0.00614355	440512.0	-0.0275255	6	A	C	0.129784
rs16891727	ieu-a-1127	ER+ Breast cancer (Combined Oncoarray; iCOGS; GWAS meta analysis)	26488860	7.90897e-06	0.0126	175475.0	-0.0565	6	A	C	0.1122
rs16891727	ukb-d-20116_0	Smoking status: Never	26488860	7.93835e-06	0.00171067	359706.0	0.0076414	6	A	C	0.132551
rs16891727	ukb-a-277	Leg predicted mass (right)	26488860	8.1773e-06	0.00233874	331285.0	0.0104321	6	A	C	0.132668
rs16891727	ukb-b-8338	Arm fat mass (left)	26488860	8.79995e-06	0.00291679	454684.0	0.0129645	6	A	C	0.129758
rs16891727	ebi-a-GCST006097	Moderate to vigorous physical activity levels	26488860	1e-05	0.00327455	377234.0	-0.0144541	6	A	C	0.130022
rs16891727	ukb-b-10093	Tense / 'highly strung'	26488860	1e-05	0.0011867	447961.0	-0.00523587	6	A	C	0.130107
rs16891727	ukb-a-50	Nervous feelings	26488860	1.03894e-05	0.00153769	328725.0	-0.00677964	6	A	C	0.132668
rs16891727	ukb-b-2303	Body mass index (BMI)	26488860	1.09999e-05	0.00295639	454884.0	0.0129732	6	A	C	0.129758
rs16891727	ieu-a-989	Squamous cell lung cancer	26488860	1.12821e-05	0.030388	62467.0	0.133433	6	A	C	0.104319
rs16891727	ieu-a-989	Squamous cell lung cancer	26488860	1.12821e-05	0.030388	62467.0	0.133433	6	A	C	0.104319
rs16891727	ukb-a-197	Prospective memory result	26488860	1.21113e-05	0.00318701	111099.0	-0.0139456	6	A	C	0.132668
rs16891727	ukb-a-454	Medication for pain relief constipation heartburn: Ibuprofen (e.g. Nurofen)	26488860	1.21599e-05	0.00127768	333581.0	-0.00558955	6	A	C	0.132668
rs16891727	finn-b-L12_PSORI_GUTTATE	Guttate psoriasis	26488860	1.243e-05	0.2072		0.9055	6	A	C	0.08407
rs16891727	ieu-a-987	Lung cancer	26488860	1.27104e-05	0.019097	85449.0	0.0833609	6	A	C	0.10439
rs16891727	ieu-a-987	Lung cancer	26488860	1.27104e-05	0.019097	85449.0	0.0833609	6	A	C	0.10439
rs16891727	finn-b-E4_THYTOXGOITDIF	Thyrotoxicosis with diffuse goitre	26488860	1.28899e-05	0.0535		0.2334	6	A	C	0.08432
rs16891727	ukb-b-6704	Arm fat mass (right)	26488860	1.29999e-05	0.00291705	454757.0	0.0127261	6	A	C	0.129758
rs16891727	ukb-a-268	Basal metabolic rate	26488860	1.33049e-05	0.00237144	331307.0	0.0103278	6	A	C	0.132668
rs16891727	ukb-a-265	Whole body fat mass	26488860	1.35957e-05	0.00348927	330762.0	0.0151796	6	A	C	0.132668
rs16891727	ubm-a-411	IDP dMRI TBSS L2 Anterior corona radiata L	26488860	1.41254e-05	0.0205	7916.0	-0.089	6	A	C	0.13613
rs16891727	ukb-a-549	Diagnoses - main ICD10: K40 Inguinal hernia	26488860	1.41981e-05	0.000565282	337199.0	-0.0024538	6	A	C	0.132668
rs16891727	finn-b-M13_SYSTCONNECT	Systemic connective tissue disorders	26488860	1.51499e-05	0.0355		0.1536	6	A	C	0.08438
rs16891727	ukb-d-VII_EYE_ADNEXA	Diseases of the eye and adnexa	26488860	1.64169e-05	0.000940373	361194.0	0.0040519	6	A	C	0.132514
rs16891727	ieu-a-1129	Breast cancer (Oncoarray)	26488860	1.70872e-05	0.01644	106776.0	-0.0707	6	A	C	0.1099
rs16891727	ukb-b-13148	Treatment/medication code: ventolin 100micrograms inhaler	26488860	1.79999e-05	0.000514536	462933.0	0.00220621	6	A	C	0.129758
rs16891727	ukb-b-16698	Arm predicted mass (right)	26488860	1.79999e-05	0.00182419	454746.0	0.00782218	6	A	C	0.129759
rs16891727	prot-a-1645	Killer cell immunoglobulin-like receptor 2DS2	26488860	1.8197e-05	0.0359	3301.0	0.1541	6	A	C	0.13407
rs16891727	ukb-b-969	Time spend outdoors in summer	26488860	1.89998e-05	0.00286623	419314.0	-0.0122424	6	A	C	0.129425
rs16891727	ukb-b-14147	Risk taking	26488860	1.89998e-05	0.00135848	446279.0	-0.00580498	6	A	C	0.129894
rs16891727	ebi-a-GCST90006900	Epstein-Barr virus VCA p18 antibody levels	26488860	2.07754e-05	0.0227373	8518.0	-0.096779	6	A	C	0.135096
rs16891727	ukb-b-4062	Happiness	26488860	2.19999e-05	0.00378316	152348.0	-0.0160421	6	A	C	0.129188
rs16891727	ukb-b-9685	Trunk predicted mass	26488860	2.5e-05	0.00182516	454463.0	0.0076875	6	A	C	0.129764
rs16891727	finn-b-SLE_FG	SLE (Finngen)	26488860	2.53198e-05	0.1085		0.457	6	A	C	0.08268
rs16891727	ukb-e-2100_MID	Seen a psychiatrist for nerves, anxiety, tension or depression	26488860	2.613e-05	0.2176		-0.915	6	A	C	0.94489
rs16891727	ebi-a-GCST004633	Neutrophil percentage of white cells	26488860	2.646e-05	0.00528809	171542.0	0.0222205	6	A	C	0.1314
rs16891727	ukb-b-17409	Trunk fat-free mass	26488860	2.80001e-05	0.001831	454508.0	0.00767551	6	A	C	0.12976
rs16891727	ukb-b-3672	Diagnoses - secondary ICD10: K44.9 Diaphragmatic hernia without obstruction or gangrene	26488860	2.90001e-05	0.000534862	463010.0	-0.00223454	6	A	C	0.129758
rs16891727	ukb-b-18	Pairs matching completion status	26488860	3.09999e-05	0.0024357	113162.0	0.0101512	6	A	C	0.129356
rs16891727	ukb-a-52	Tense / 'highly strung'	26488860	3.17541e-05	0.00136854	327232.0	-0.00569391	6	A	C	0.132668
rs16891727	met-d-XS_VLDL_FC_pct	Free cholesterol to total lipids ratio in very small VLDL	26488860	3.2e-05	0.00606991		0.0260919	6	A	C	0.130756
rs16891727	ebi-a-GCST006948	Feeling nervous	26488860	3.30803e-05	0.00345634	373121.0	-0.0143473	6	A	C	0.128995
rs16891727	ukb-d-20441	Ever had prolonged loss of interest in normal activities	26488860	3.35761e-05	0.00292581	117727.0	-0.012136	6	A	C	0.131691
rs16891727	ukb-a-9	Sleep duration	26488860	3.56582e-05	0.0027626	335410.0	-0.0114206	6	A	C	0.132668
rs16891727	ukb-a-334	Potassium in urine	26488860	3.67655e-05	0.00359271	326816.0	-0.014827	6	A	C	0.132668
rs16891727	ukb-d-III_BLOOD_IMMUN	Diseases of the blood and blood-forming organs and certain disorders involving the immune mechanism	26488860	3.6891e-05	0.000571007	361194.0	0.00235608	6	A	C	0.132514
rs16891727	ukb-b-15851	Heel Broadband ultrasound attenuation, direct entry	26488860	3.89996e-05	0.00373385	265737.0	0.0153558	6	A	C	0.129897
rs16891727	ukb-b-16818	Non-cancer illness code, self-reported: gastro-oesophageal reflux (gord) / gastric reflux	26488860	4.30002e-05	0.0006229	462933.0	-0.00254701	6	A	C	0.129758
rs16891727	ukb-b-16407	Trunk fat percentage	26488860	4.30002e-05	0.00274706	454613.0	0.0112371	6	A	C	0.129758
rs16891727	ubm-a-410	IDP dMRI TBSS L2 Anterior corona radiata R	26488860	4.36516e-05	0.0208	7916.0	-0.0851	6	A	C	0.13613
rs16891727	ukb-b-19579	Operative procedures - main OPCS: M70.3 Rectal needle biopsy of prostate	26488860	4.39997e-05	0.000295753	463010.0	-0.00120876	6	A	C	0.129758
rs16891727	ukb-b-1315	Operation code: thyroidectomy/partial thyroidectomy	26488860	4.49997e-05	0.00029781	462933.0	0.00121485	6	A	C	0.129758
rs16891727	ukb-b-20498	Number of incorrect matches in round	26488860	4.90004e-05	0.00302214	462302.0	-0.0122755	6	A	C	0.129801
rs16891727	ukb-b-15780	Number of correct matches in round	26488860	4.90004e-05	0.00534398	113150.0	0.0217024	6	A	C	0.129357
rs16891727	ukb-b-19520	Arm fat-free mass (right)	26488860	4.90004e-05	0.00183041	454753.0	0.00743487	6	A	C	0.129761
rs16891727	ukb-b-15695	Ever had prostate specific antigen (PSA) test	26488860	5e-05	0.00216973	200410.0	-0.00879931	6	A	C	0.12992
rs16891727	ebi-a-GCST006945	Feeling guilty	26488860	5.12295e-05	0.00345513	373380.0	-0.0139933	6	A	C	0.128995
rs16891727	met-d-M_HDL_PL	Phospholipids in medium HDL	26488860	5.19996e-05	0.00571907		-0.0241427	6	A	C	0.130756
rs16891727	ukb-a-107	Non-cancer illness code self-reported: gout	26488860	5.28628e-05	0.000422796	337159.0	0.00170922	6	A	C	0.132668
rs16891727	ukb-b-929	Frequency of tiredness / lethargy in last 2 weeks	26488860	5.30005e-05	0.00258986	449019.0	-0.0104712	6	A	C	0.129915
rs16891727	ukb-a-12	Nap during day	26488860	5.35673e-05	0.00212011	337074.0	-0.00856428	6	A	C	0.132668
rs16891727	ukb-b-8888	Medication for pain relief, constipation, heartburn: Ibuprofen (e.g. Nurofen)	26488860	5.69994e-05	0.00110318	457547.0	-0.00444041	6	A	C	0.129861
rs16891727	ubm-a-218	IDP dMRI TBSS FA Anterior corona radiata R	26488860	5.7544e-05	0.0216	7916.0	0.087	6	A	C	0.13613
rs16891727	prot-a-1313	Heparin-binding EGF-like growth factor	26488860	6.30957e-05	0.036	3301.0	0.1439	6	A	C	0.13407
rs16891727	ukb-b-18377	Leg fat percentage (left)	26488860	6.49995e-05	0.00187064	454826.0	0.00747231	6	A	C	0.12976
rs16891727	finn-b-M13_SLE	Systemic lupus erythematosus	26488860	6.95697e-05	0.1067		0.4245	6	A	C	0.0841
rs16891727	met-d-Tyr	Tyrosine	26488860	7.00003e-05	0.00610433		0.0242667	6	A	C	0.130733
rs16891727	ukb-b-5369	Diagnoses - main ICD10: K40.9 Unilateral or unspecified inguinal hernia, without obstruction or gangrene	26488860	7.19996e-05	0.000480637	463010.0	-0.00190814	6	A	C	0.129758
rs16891727	prot-a-470	T-cell surface protein tactile	26488860	7.24436e-05	0.036	3301.0	-0.1427	6	A	C	0.13407
rs16891727	ukb-b-8909	Body fat percentage	26488860	7.29995e-05	0.00228828	454633.0	0.00907271	6	A	C	0.129765
rs16891727	ukb-b-7435	Age diabetes diagnosed	26488860	7.29995e-05	0.014345	20911.0	-0.0568893	6	A	C	0.134106
rs16891727	ukb-a-266	Whole body fat-free mass	26488860	7.31745e-05	0.00226169	331291.0	0.00896933	6	A	C	0.132668
rs16891727	ukb-a-289	Arm predicted mass (left)	26488860	7.65191e-05	0.00226531	331146.0	0.00895952	6	A	C	0.132668
rs16891727	met-d-XXL_VLDL_PL_pct	Phospholipids to total lipids ratio in chylomicrons and extremely large VLDL	26488860	8.30004e-05	0.00614895		-0.0236635	6	A	C	0.13102
rs16891727	eqtl-a-ENSG00000261584	ENSG00000261584	26488860	8.31266e-05	0.0195456	4994.0	-0.0769159	6	A	C	0.103291
rs16891727	ukb-a-248	Body mass index (BMI)	26488860	8.34911e-05	0.00353819	336107.0	0.01392	6	A	C	0.132668
rs16891727	ukb-a-283	Arm fat mass (right)	26488860	8.59746e-05	0.00350435	331226.0	0.0137621	6	A	C	0.132668
rs16891727	ebi-a-GCST007799	Asthma (adult onset)	26488860	8.60003e-05	0.0123242	327253.0	-0.952766	6	A	C	0.130249
rs16891727	ukb-a-330	Number of unsuccessful stop-smoking attempts	26488860	8.73152e-05	0.00603157	75135.0	-0.0236654	6	A	C	0.132668
rs16891727	ukb-d-2877_2	Type of tobacco previously smoked: Hand-rolled cigarettes	26488860	8.87176e-05	0.0017361	89224.0	-0.00680502	6	A	C	0.130338
rs16891727	ieu-a-985	Lung cancer	26488860	8.89898e-05	0.024254	40453.0	0.0950447	6	A	C	0.101694
rs16891727	ieu-a-985	Lung cancer	26488860	8.89898e-05	0.024254	40453.0	0.0950447	6	A	C	0.101694
rs16891727	ukb-b-14664	3mm strong meridian (left)	26488860	9.29994e-05	0.00637865	95998.0	-0.0249267	6	A	C	0.129108
rs16891727	ukb-b-20531	Leg fat percentage (right)	26488860	9.40005e-05	0.00189479	454854.0	0.00739876	6	A	C	0.129763
rs16891727	ukb-a-6	Time spent using computer	26488860	9.40589e-05	0.00317201	261987.0	-0.0123883	6	A	C	0.132668
rs16891727	ubm-a-929	NODEamps100 0038	26488860	9.54993e-05	0.0193	7916.0	0.0755	6	A	C	0.13613
rs16891727	ukb-d-1468_4	Cereal type: Muesli	26488860	9.63319e-05	0.00153264	299898.0	-0.00597685	6	A	C	0.132341
rs16891727	ukb-b-14944	Operation code: appendicectomy	26488860	9.69996e-05	0.00100191	462933.0	0.00390514	6	A	C	0.129758
rs16891727	ukb-b-4630	Neuroticism score	26488860	9.69996e-05	0.0109552	374323.0	-0.0427007	6	A	C	0.130543
rs16891727	ukb-a-267	Whole body water mass	26488860	9.7681e-05	0.00226501	331315.0	0.00882524	6	A	C	0.132668
rs16891727	met-d-S_LDL_PL_pct	Phospholipids to total lipids ratio in small LDL	26488860	0.0001	0.00609938		0.0228433	6	A	C	0.130756
rs16891727	ukb-a-240	Guilty feelings	26488860	0.000101541	0.00161948	328769.0	-0.00629482	6	A	C	0.132668
rs16891727	ukb-d-1747_1	Hair colour (natural, before greying): Blonde	26488860	0.000102622	0.00110152	360270.0	0.00427869	6	A	C	0.132537
rs16891727	met-d-S_LDL_CE_pct	Cholesteryl esters to total lipids ratio in small LDL	26488860	0.000109999	0.00610018		-0.0228021	6	A	C	0.130756
rs16891727	ukb-b-19885	Duration of questionnaire	26488860	0.000109999	0.00812874	64949.0	-0.0313651	6	A	C	0.131114
rs16891727	ukb-b-4106	Chest pain or discomfort when walking uphill or hurrying	26488860	0.000109999	0.0038415	57944.0	0.01487	6	A	C	0.128812
rs16891727	ukb-a-356	Number of incorrect matches in round	26488860	0.000112889	0.00349103	336881.0	-0.0134793	6	A	C	0.132668
rs16891727	ebi-a-GCST006478	Worry	26488860	0.000114101	0.003536	348219.0	-0.01364	6	A	C
rs16891727	ukb-d-K11_OTHDIG	Other diseases of the digestive system	26488860	0.000115446	0.000480077	361194.0	0.001851	6	A	C	0.132514
rs16891727	met-d-M_HDL_L	Total lipids in medium HDL	26488860	0.00012	0.00567824		-0.0228287	6	A	C	0.130756
rs16891727	ukb-b-5776	Daytime dozing / sleeping (narcolepsy)	26488860	0.00012	0.00153013	460913.0	-0.00589014	6	A	C	0.129805
rs16891727	finn-b-KRA_PSY_MOOD_EXMORE	Mood disorders (more controls excluded)	26488860	0.000120701	0.0206		-0.079	6	A	C	0.08503
rs16891727	ukb-d-KNEE_ARTHROSIS	Gonarthrosis [arthrosis of knee](FG)	26488860	0.000123401	0.000615836	361194.0	0.00236439	6	A	C	0.132514
rs16891727	finn-b-I9_VARICVE_EXNONE	Varicose veins (no controls excluded)	26488860	0.000126599	0.0246		-0.0944	6	A	C	0.08438
rs16891727	ukb-a-243	Frequency of unenthusiasm / disinterest in last 2 weeks	26488860	0.000133737	0.00215221	326730.0	-0.00822043	6	A	C	0.132668
rs16891727	ubm-a-513	IDP dMRI TBSS ICVF Posterior thalamic radiation L	26488860	0.000134896	0.0219	7916.0	0.0838	6	A	C	0.13613
rs16891727	ukb-b-20188	Arm fat percentage (left)	26488860	0.000140001	0.00225914	454724.0	0.00861012	6	A	C	0.129761
rs16891727	ukb-b-4522	Time spent using computer	26488860	0.000140001	0.00271538	360895.0	-0.010362	6	A	C	0.129266
rs16891727	finn-b-THYROID_DISORDER_IBD	Disorders of thyroid, IBD co-morbidities	26488860	0.000140501	0.0408		0.1554	6	A	C	0.08541
rs16891727	prot-a-661	Cysteine-rich secretory protein 2	26488860	0.000144544	0.036	3301.0	-0.1366	6	A	C	0.13407
rs16891727	ukb-b-12064	Non-cancer illness code, self-reported: depression	26488860	0.00015	0.000717746	462933.0	-0.00271894	6	A	C	0.129758
rs16891727	ukb-b-3666	Family relationship satisfaction	26488860	0.00015	0.00488741	151531.0	-0.0184939	6	A	C	0.129179
rs16891727	ukb-b-19957	Suffer from 'nerves'	26488860	0.00015	0.00128494	445809.0	-0.00486742	6	A	C	0.129958
rs16891727	ukb-b-11075	Mineral and other dietary supplements: Fish oil (including cod liver oil)	26488860	0.00016	0.0014362	461384.0	-0.0054274	6	A	C	0.129806
rs16891727	ukb-d-1538_0	Major dietary changes in the last 5 years: No	26488860	0.000161652	0.00168719	360294.0	-0.00636493	6	A	C	0.132542
rs16891727	ukb-a-288	Arm fat-free mass (left)	26488860	0.000171985	0.00227383	331159.0	0.0085428	6	A	C	0.132668
rs16891727	finn-b-SLE_STRICT	SLE, strict definition	26488860	0.0001725	0.1084		0.4071	6	A	C	0.08438
rs16891727	ubm-a-367	IDP dMRI TBSS L1 Posterior corona radiata L	26488860	0.00017378	0.0195	7916.0	-0.0734	6	A	C	0.13613
rs16891727	ukb-a-264	Body fat percentage	26488860	0.000178645	0.00274208	331117.0	0.0102759	6	A	C	0.132668
rs16891727	ukb-b-15895	Treatment/medication code: allopurinol	26488860	0.000179999	0.00032526	462933.0	0.00121947	6	A	C	0.129758
rs16891727	ukb-b-11348	Bread intake	26488860	0.000179999	0.00295372	452236.0	0.0110648	6	A	C	0.129917
rs16891727	ukb-a-287	Arm fat mass (left)	26488860	0.000186758	0.00350518	331164.0	0.0130965	6	A	C	0.132668
rs16891727	ukb-b-3822	Frequency of depressed mood in last 2 weeks	26488860	0.000189998	0.00192582	442840.0	-0.00719814	6	A	C	0.129864
rs16891727	ukb-b-12854	Arm fat percentage (right)	26488860	0.000189998	0.00227211	454789.0	0.00848499	6	A	C	0.129759
rs16891727	ukb-e-1329_CSA	Oily fish intake	26488860	0.000209199	0.0256		-0.09493	6	A	C	0.896
rs16891727	ukb-b-8607	Ankle spacing width (right)	26488860	0.00021	0.00464226	146181.0	0.0172312	6	A	C	0.129032
rs16891727	ukb-d-1747_4	Hair colour (natural, before greying): Dark brown	26488860	0.000212192	0.00167611	360270.0	-0.00620843	6	A	C	0.132537
rs16891727	ubm-a-810	IDP dMRI ProbtrackX ICVF ptr r	26488860	0.000213796	0.0218	7916.0	0.0808	6	A	C	0.13613
rs16891727	ukb-a-290	Trunk fat percentage	26488860	0.000218595	0.0032872	331113.0	0.0121512	6	A	C	0.132668
rs16891727	ukb-a-77	Non-cancer illness code self-reported: hypothyroidism/myxoedema	26488860	0.000222075	0.000763802	337159.0	0.00282036	6	A	C	0.132668
rs16891727	ebi-a-GCST90002364	Red blood cell count	26488860	0.000227002	0.005173	150708.0	0.019081	6	A	C	0.149891
rs16891727	ukb-b-8072	Diagnoses - secondary ICD10: N40 Hyperplasia of prostate	26488860	0.000230001	0.000289055	463010.0	-0.00106513	6	A	C	0.129758
rs16891727	finn-b-F5_PSYCH	Psychiatric diseases	26488860	0.000231302	0.015		-0.0551	6	A	C	0.08438
rs16891727	ukb-d-M13_FIBROBLASTIC	Fibroblastic disorders	26488860	0.0002377	0.00032348	361194.0	0.00118885	6	A	C	0.132514
rs16891727	ukb-a-122	Treatment/medication code: ventolin 100micrograms inhaler	26488860	0.00023948	0.000600224	337159.0	0.0022048	6	A	C	0.132668
rs16891727	prot-a-2016	Natural cytotoxicity triggering receptor 3	26488860	0.000239883	0.036	3301.0	0.132	6	A	C	0.13407
rs16891727	ebi-a-GCST006098	Vigorous physical activity	26488860	0.000239999	0.00194144	261055.0	-0.00712287	6	A	C	0.131268
rs16891727	ukb-b-5463	Heel quantitative ultrasound index (QUI), direct entry (right)	26488860	0.000239999	0.00510759	146181.0	0.0187382	6	A	C	0.129032
rs16891727	ukb-b-20032	Heel bone mineral density (BMD) T-score, automated (right)	26488860	0.000239999	0.00510758	146181.0	0.0187362	6	A	C	0.129032
rs16891727	finn-b-AB1_ARTHROPOD	Arthropod-borne viral fevers and viral haemorrhagic fevers	26488860	0.000240503	0.072		0.2642	6	A	C	0.08438
rs16891727	ebi-a-GCST006940	Neurociticism	26488860	0.000246899	0.00342262	380506.0	-0.0125439	6	A	C	0.128995
rs16891727	finn-b-N14_MALEGEN	Diseases of male genital organs	26488860	0.000247201	0.0212		-0.0777	6	A	C	0.0847
rs16891727	ukb-b-15175	Vitamin and mineral supplements: Vitamin C	26488860	0.00025	0.000871145	460351.0	-0.00319318	6	A	C	0.129814
rs16891727	ukb-d-30690_raw	Cholesterol	26488860	0.000250179	0.0038972	344278.0	-0.014272	6	A	C	0.13267
rs16891727	ubm-a-511	IDP dMRI TBSS ICVF Posterior corona radiata L	26488860	0.000251189	0.0221	7916.0	0.0809	6	A	C	0.13613
rs16891727	ukb-a-511	Number of days/week of vigorous physical activity 10+ minutes	26488860	0.000254888	0.00709666	321533.0	-0.0259549	6	A	C	0.132668
rs16891727	ukb-b-4657	Heel bone mineral density (BMD) (right)	26488860	0.000259998	0.00510789	146093.0	0.0186529	6	A	C	0.129044
rs16891727	ukb-b-11113	3mm weak meridian (left)	26488860	0.000259998	0.00638529	95998.0	-0.0233451	6	A	C	0.129108
rs16891727	ukb-b-14068	Impedance of leg (left)	26488860	0.000259998	0.00269656	454857.0	-0.00985484	6	A	C	0.129762
rs16891727	ukb-d-30690_irnt	Cholesterol	26488860	0.000267621	0.0034109	344278.0	-0.012432	6	A	C	0.13267
rs16891727	met-d-S_LDL_FC_pct	Free cholesterol to total lipids ratio in small LDL	26488860	0.000269998	0.00591946		0.0210937	6	A	C	0.130756
rs16891727	ukb-d-K63	Diagnoses - main ICD10: K63 Other diseases of intestine	26488860	0.000274019	0.000524738	361194.0	-0.00190938	6	A	C	0.132514
rs16891727	ukb-a-278	Leg fat percentage (left)	26488860	0.000276465	0.00223638	331278.0	0.00813247	6	A	C	0.132668
rs16891727	finn-b-KRA_PSY_ANYMENTAL	Any mental disorder	26488860	0.000276701	0.0153		-0.0556	6	A	C	0.08438
rs16891727	finn-b-VWXY20_SUICI_OTHER_INTENTI_SELF_H	Suicide or other Intentional self-harm	26488860	0.000276701	0.0153		-0.0556	6	A	C	0.08438
rs16891727	ukb-b-43	Signal-to-noise-ratio (SNR) of triplet (left)	26488860	0.000280001	0.0053824	148728.0	-0.0195458	6	A	C	0.129415
rs16891727	eqtl-a-ENSG00000197697	ENSG00000197697	26488860	0.000285397	0.0195472	24548.0	0.0709232	6	A	C	0.103291
rs16891727	met-d-M_HDL_P	Concentration of medium HDL particles	26488860	0.000290001	0.00563509		-0.0213285	6	A	C	0.130756
rs16891727	ukb-d-2877_1	Type of tobacco previously smoked: Manufactured cigarettes	26488860	0.000292658	0.00216896	89224.0	0.00785565	6	A	C	0.130338
rs16891727	ukb-d-20499	Ever sought or received professional help for mental distress	26488860	0.000295754	0.00291515	117677.0	-0.0105502	6	A	C	0.131727
rs16891727	ukb-d-30810_raw	Phosphate	26488860	0.000296538	0.00057547	314658.0	-0.0020822	6	A	C	0.13263
rs16891727	ukb-d-20421	Ever felt worried, tense, or anxious for most of a month or longer	26488860	0.000299247	0.00275846	110315.0	-0.00997478	6	A	C	0.131761
rs16891727	ukb-d-H7_LENS	Disorders of lens	26488860	0.000299688	0.000723123	361194.0	0.00261453	6	A	C	0.132514
rs16891727	ukb-b-18674	Ever unenthusiastic/disinterested for a whole week	26488860	0.000299999	0.00263641	146542.0	-0.00953841	6	A	C	0.129564
rs16891727	finn-b-KRA_PSY_ANYMENTAL_SUICID_PREG_NERV	Any mental disorder, or suicide (or attempt), or psychic disorders complicating pregnancy, partum or puerperum or nerve system disorders	26488860	0.000307999	0.0153		-0.055	6	A	C	0.08438
rs16891727	prot-a-2233	Protein disulfide-isomerase A5	26488860	0.00030903	0.036	3301.0	0.1299	6	A	C	0.13407
rs16891727	ukb-d-20546_3	Substances taken for depression: Medication prescribed to you (for at least two weeks)	26488860	0.000309492	0.00257613	117763.0	-0.00929296	6	A	C	0.131715
rs16891727	ukb-b-7350	Medication for cholesterol, blood pressure or diabetes: Insulin	26488860	0.000309999	0.000534551	209638.0	0.00192644	6	A	C	0.129737
rs16891727	ukb-b-11867	Treatment/medication code: tamsulosin	26488860	0.000309999	0.000276601	462933.0	-0.000996898	6	A	C	0.129758
rs16891727	met-d-IDL_C_pct	Cholesterol to total lipids ratio in IDL	26488860	0.00032	0.00596949		0.0210964	6	A	C	0.130756
rs16891727	ubm-a-3053	DKTatlas rh posteriorcingulate thickness	26488860	0.000323594	0.021	7916.0	0.0757	6	A	C	0.13613
rs16891727	finn-b-AUTOIMMUNE_HYPERTHYROIDISM	Autoimmune hyperthyroidism	26488860	0.000327198	0.082		0.2945	6	A	C	0.08258
rs16891727	ukb-b-20332	Operation code: inguinal hernia repair	26488860	0.000329997	0.000365744	462933.0	-0.00131261	6	A	C	0.129758
rs16891727	finn-b-F5_DEPRESSIO	Depression	26488860	0.000332698	0.0203		-0.0728	6	A	C	0.08443
rs16891727	ukb-d-30810_irnt	Phosphate	26488860	0.000333757	0.003583	314658.0	-0.012855	6	A	C	0.13263
rs16891727	finn-b-L12_BULLOTH	Other bullous disorders	26488860	0.000337598	0.1245		0.4464	6	A	C	0.08438
rs16891727	ukb-a-70	Non-cancer illness code self-reported: gastro-oesophageal reflux (gord) / gastric reflux	26488860	0.000339156	0.000723485	337159.0	-0.00259256	6	A	C	0.132668
rs16891727	ukb-d-30610_raw	Alkaline phosphatase	26488860	0.00034157	0.091744	344292.0	0.32859	6	A	C	0.13268
rs16891727	ukb-e-5843_p3_CSA	Which eye(s) affected by myopia (short sight)	26488860	0.000347696	0.2089		0.7472	6	A	C	0.8395
rs16891727	ukb-b-6514	Non-cancer illness code, self-reported: hiatus hernia	26488860	0.000350002	0.000463384	462933.0	-0.00165544	6	A	C	0.129758
rs16891727	ukb-b-2393	Never eat eggs, dairy, wheat, sugar: I eat all of the above	26488860	0.000359998	0.00129577	461046.0	-0.00462077	6	A	C	0.129826
rs16891727	met-d-Creatinine	Creatinine	26488860	0.000369999	0.0052756		0.0187732	6	A	C	0.130647
rs16891727	ukb-b-6811	Time spent outdoors in winter	26488860	0.000369999	0.00197118	364465.0	-0.00701952	6	A	C	0.129167
rs16891727	ukb-a-274	Leg fat percentage (right)	26488860	0.00037074	0.00226504	331296.0	0.00806382	6	A	C	0.132668
rs16891727	prot-a-1347	HLA class II histocompatibility antigen, DQ alpha 2 chain	26488860	0.000371535	0.036	3301.0	-0.128	6	A	C	0.13407
rs16891727	met-d-Omega_3	Omega-3 fatty acids	26488860	0.000379997	0.00601663		-0.0219105	6	A	C	0.130733
rs16891727	ukb-b-5460	Dessert consumers	26488860	0.000379997	0.00383576	64949.0	0.0136321	6	A	C	0.131114
rs16891727	ukb-b-2122	Ankle spacing width (left)	26488860	0.000379997	0.00458493	146226.0	0.0162943	6	A	C	0.129105
rs16891727	ubm-a-58	IDP T1 FAST ROIs L postcent gyrus	26488860	0.000380189	0.0188	7916.0	0.0668	6	A	C	0.13613
rs16891727	ukb-a-298	Ever had prostate specific antigen (PSA) test	26488860	0.000381197	0.00251201	147970.0	-0.00892479	6	A	C	0.132668
rs16891727	finn-b-I9_VARICVE	Varicose veins	26488860	0.000385603	0.0249		-0.0884	6	A	C	0.08413
rs16891727	ubm-a-314	IDP dMRI TBSS MO Anterior corona radiata R	26488860	0.000389045	0.0231	7916.0	0.0818	6	A	C	0.13613
rs16891727	ukb-b-2084	Number of correct matches in round	26488860	0.000389996	0.00191241	462302.0	0.00677886	6	A	C	0.129801
rs16891727	finn-b-R18_OTHER_SYMPTOMS_SIGNS_INVOLVI_COGNITIVE_FUNCTIONS_AWARE	Other symptoms and signs involving cognitive functions and awareness	26488860	0.000395704	0.0327		-0.116	6	A	C	0.08439
rs16891727	prot-a-1493	Interleukin-19	26488860	0.00040738	0.036	3301.0	-0.1272	6	A	C	0.13407
rs16891727	finn-b-L12_LUPUS	Lupus erythematosus	26488860	0.0004132	0.1413		0.4991	6	A	C	0.0843
rs16891727	ukb-b-16576	Dried fruit intake	26488860	0.000420001	0.00248063	421764.0	-0.00875011	6	A	C	0.12986
rs16891727	ieu-a-1135	ER- Breast cancer (Oncoarray)	26488860	0.000422357	0.03029	55149.0	-0.10678	6	A	C	0.109871
rs16891727	bbj-a-99	Chronic hepatitis B	26488860	0.00043465	0.0534092		-0.187899	6	A	C	0.153209
rs16891727	ukb-d-20540	Multiple worries during worst period of anxiety	26488860	0.000448105	0.00477773	35038.0	-0.0167714	6	A	C	0.130139
rs16891727	ukb-a-284	Arm fat-free mass (right)	26488860	0.000454904	0.00222855	331221.0	0.00781337	6	A	C	0.132668
rs16891727	ukb-e-41245_p25_EAS	Main speciality of consultant (recoded)	26488860	0.0004561	0.1405		-0.4925	6	A	C	0.91499
rs16891727	ukb-a-15	Daytime dozing / sleeping (narcolepsy)	26488860	0.000460246	0.00176865	336082.0	-0.00619543	6	A	C	0.132668
rs16891727	ukb-a-158	Treatment/medication code: thyroxine product	26488860	0.000464954	0.000383502	337159.0	0.00134234	6	A	C	0.132668
rs16891727	finn-b-K11_MALABSORB	Intestinal malabsorbtion	26488860	0.000472803	0.1048		0.3662	6	A	C	0.0835
rs16891727	ubm-a-1392	NET100 0236	26488860	0.00047863	0.0223	7916.0	0.0781	6	A	C	0.13613
rs16891727	prot-a-1543	Interleukin-7	26488860	0.000489779	0.036	3301.0	0.1255	6	A	C	0.13407
rs16891727	ukb-b-19071	Intra-ocular pressure, corneal-compensated (left)	26488860	0.000490004	0.00668712	97465.0	-0.0233009	6	A	C	0.128748
rs16891727	ebi-a-GCST90012115	Age-related hearing impairment (MTAG)	26488860	0.000491519	0.00330722	330759.0	0.0115268	6	A	C
rs16891727	ubm-a-3011	a2009s lh S front middle thickness	26488860	0.000501187	0.0201	7916.0	0.0701	6	A	C	0.13613
rs16891727	ukb-d-30740_raw	Glucose	26488860	0.000506442	0.0044485	314916.0	0.015469	6	A	C	0.13266
rs16891727	ukb-a-88	Non-cancer illness code self-reported: ankylosing spondylitis	26488860	0.000516309	0.000191993	337159.0	-0.000666635	6	A	C	0.132668
rs16891727	ebi-a-GCST004632	Lymphocyte percentage of white cells	26488860	0.000519601	0.00527842	171748.0	-0.0183185	6	A	C	0.1314
rs16891727	met-d-S_HDL_PL_pct	Phospholipids to total lipids ratio in small HDL	26488860	0.000539995	0.00591214		-0.0200731	6	A	C	0.130756
rs16891727	ukb-e-30770_CSA	IGF-1	26488860	0.000541801	0.02526		0.0874	6	A	C	0.896
rs16891727	finn-b-SLE_NOS	Systemic lupus erythematosus, unspecified	26488860	0.000547394	0.1169		0.404	6	A	C	0.08436
rs16891727	ubm-a-505	IDP dMRI TBSS ICVF Retrolenticular part of internal capsule L	26488860	0.000549541	0.0227	7916.0	0.0784	6	A	C	0.13613
rs16891727	met-d-HDL_PL	Phospholipids in HDL	26488860	0.000549997	0.00553017		-0.0197183	6	A	C	0.130756
rs16891727	ukb-b-15790	Diagnoses - secondary ICD10: D64.9 Anaemia, unspecified	26488860	0.000549997	0.000327496	463010.0	0.00113181	6	A	C	0.129758
rs16891727	ukb-a-367	Happiness	26488860	0.000556212	0.00439372	110935.0	-0.0151681	6	A	C	0.132668
rs16891727	ebi-a-GCST003724	Bipolar disorder	26488860	0.000560196	0.0352	34950.0	-0.1237	6	A	C	0.1155
rs16891727	finn-b-N14_PROSTHYPERPLA	Hyperplasia of prostate	26488860	0.000562302	0.0292		-0.1008	6	A	C	0.08506
rs16891727	ukb-a-505	Age completed full time education	26488860	0.000574884	0.00356869	226899.0	0.0122879	6	A	C	0.132668
rs16891727	met-d-M_HDL_TG	Triglycerides in medium HDL	26488860	0.000580003	0.00603768		-0.019987	6	A	C	0.130756
rs16891727	ukb-a-491	Medication for cholesterol blood pressure or diabetes: Insulin	26488860	0.000580484	0.000615627	154702.0	0.00211815	6	A	C	0.132668
rs16891727	prot-a-2005	Next to BRCA1 gene 1 protein	26488860	0.000588844	0.036	3301.0	0.1236	6	A	C	0.13407
rs16891727	ebi-a-GCST90001879	HVEM on Terminally Differentiated CD4+ T cell	26488860	0.000592107	0.1799	1245.0	0.6197	6	A	C	0.0133
rs16891727	eqtl-a-ENSG00000217159	ENSG00000217159	26488860	0.000598715	0.0195482	3831.0	0.0670972	6	A	C	0.103291
rs16891727	met-d-S_LDL_TG_pct	Triglycerides to total lipids ratio in small LDL	26488860	0.000599998	0.00591964		-0.0202213	6	A	C	0.130756
rs16891727	met-d-XS_VLDL_TG_pct	Triglycerides to total lipids ratio in very small VLDL	26488860	0.000599998	0.0058073		-0.0198835	6	A	C	0.130756
rs16891727	finn-b-SPONDYLOARTHRITIS	Spondyloarthritis	26488860	0.000600399	0.0504		-0.1729	6	A	C	0.08365
rs16891727	ukb-a-492	Mineral and other dietary supplements: Fish oil (including cod liver oil)	26488860	0.000620698	0.00167137	336314.0	-0.00572017	6	A	C	0.132668
rs16891727	prot-a-533	Chondroadherin	26488860	0.000645654	0.036	3301.0	-0.1227	6	A	C	0.13407
rs16891727	ukb-a-286	Arm fat percentage (left)	26488860	0.000654983	0.0027072	331198.0	0.00922557	6	A	C	0.132668
rs16891727	ukb-b-5664	Frequency of tenseness / restlessness in last 2 weeks	26488860	0.000659994	0.00193135	445194.0	-0.00657663	6	A	C	0.129847
rs16891727	ukb-d-M13_DUPUTRYEN	Palmar fascial fibromatosis [Dupuytren]	26488860	0.000664676	0.000310969	361194.0	0.00105847	6	A	C	0.132514
rs16891727	ukb-e-92_EAS	Operation year/age first occurred	26488860	0.000668698	0.06421		0.2184	6	A	C	0.90804
rs16891727	ukb-b-7376	Impedance of leg (right)	26488860	0.000669993	0.00267402	454863.0	-0.00909138	6	A	C	0.129761
rs16891727	ukb-b-19191	Mouth/teeth dental problems: Toothache	26488860	0.000669993	0.000614392	461113.0	-0.00208869	6	A	C	0.129773
rs16891727	ubm-a-219	IDP dMRI TBSS FA Anterior corona radiata L	26488860	0.000676083	0.0211	7916.0	0.0719	6	A	C	0.13613
rs16891727	ebi-a-GCST90012074	CX3CL1 levels	26488860	0.000676503	0.0175	21758.0	0.0596	6	A	C	0.1089
rs16891727	finn-b-L12_PSORI_VULG	Psoriasis vulgaris	26488860	0.000683298	0.0507		0.172	6	A	C	0.08421
rs16891727	met-d-XS_VLDL_C_pct	Cholesterol to total lipids ratio in very small VLDL	26488860	0.000690001	0.00579361		0.0194416	6	A	C	0.130756
rs16891727	ebi-a-GCST90006903	Anti-human herpesvirus6IE1A IgGseropositivity	26488860	0.000699005	0.00917887	8735.0	-0.0311161	6	A	C	0.134833
rs16891727	prot-a-1131	Fibronectin Fragment 4	26488860	0.000707946	0.036	3301.0	-0.1219	6	A	C	0.13407
rs16891727	ubm-a-800	IDP dMRI ProbtrackX ICVF fma	26488860	0.000707946	0.0229	7916.0	0.0775	6	A	C	0.13613
rs16891727	ebi-a-GCST006952	Feeling tense	26488860	0.000711902	0.00346469	371318.0	-0.011728	6	A	C	0.128995
rs16891727	ubm-a-461	IDP dMRI TBSS L3 Superior corona radiata L	26488860	0.000724436	0.0201	7916.0	-0.0679	6	A	C	0.13613
rs16891727	ukb-e-1359_CSA	Poultry intake	26488860	0.000726206	0.02834		-0.09578	6	A	C	0.8954
rs16891727	ieu-a-1132	ER+ Breast cancer (Oncoarray)	26488860	0.000734057	0.01852	83691.0	-0.06253	6	A	C	0.109871
rs16891727	ukb-a-285	Arm predicted mass (right)	26488860	0.000737887	0.00222065	331216.0	0.00749499	6	A	C	0.132668
rs16891727	met-d-L_LDL_FC_pct	Free cholesterol to total lipids ratio in large LDL	26488860	0.000749998	0.00582562		0.0188895	6	A	C	0.130756
rs16891727	met-d-M_HDL_CE	Cholesteryl esters in medium HDL	26488860	0.000759994	0.00564939		-0.019388	6	A	C	0.130756
rs16891727	ukb-d-20126_0	Bipolar and major depression status: No Bipolar or Depression	26488860	0.000763256	0.00312155	86895.0	0.0105069	6	A	C	0.132423
rs16891727	met-d-M_HDL_C	Cholesterol in medium HDL	26488860	0.000769999	0.00562862		-0.0192725	6	A	C	0.130756
rs16891727	ukb-b-13423	Breastfed as a baby	26488860	0.000769999	0.00159406	352094.0	-0.00536122	6	A	C	0.129411
rs16891727	finn-b-OTHER_SYSTCON_FG	Other systemic involvement of connective tissue (FG)	26488860	0.000790497	0.0415		0.1392	6	A	C	0.08424
rs16891727	ubm-a-2909	a2009s rh S oc middle&Lunatus area	26488860	0.000794328	0.0206	7916.0	-0.069	6	A	C	0.13613
rs16891727	met-d-S_VLDL_FC_pct	Free cholesterol to total lipids ratio in small VLDL	26488860	0.0008	0.00583768		0.0192296	6	A	C	0.130756
rs16891727	ukb-b-9263	Operation code: inguinal/femoral hernia repair	26488860	0.0008	0.00054926	462933.0	-0.00184226	6	A	C	0.129758
rs16891727	met-d-IDL_TG_pct	Triglycerides to total lipids ratio in IDL	26488860	0.000809991	0.00590633		-0.0193743	6	A	C	0.130756
rs16891727	ubm-a-271	IDP dMRI TBSS MD Posterior corona radiata L	26488860	0.000812831	0.0204	7916.0	-0.0685	6	A	C	0.13613
rs16891727	finn-b-K11_PSC_COLITIS_STRICT	Colitis, primary sclerosing, strict definition	26488860	0.000822091	0.19		0.6355	6	A	C	0.08416
rs16891727	ukb-a-292	Trunk fat-free mass	26488860	0.0008314	0.00225276	331030.0	0.00752905	6	A	C	0.132668
rs16891727	ukb-a-241	Risk taking	26488860	0.000842791	0.00156299	325821.0	-0.00521785	6	A	C	0.132668
rs16891727	ukb-e-52_p2_EAS	Month of birth	26488860	0.000855796	0.1628		-0.5427	6	A	C	0.91398
rs16891727	ukb-b-16886	Types of transport used (excluding work): Car/motor vehicle	26488860	0.000860003	0.00125802	460491.0	0.00419288	6	A	C	0.129774
rs16891727	ukb-b-10787	Standing height	26488860	0.000860003	0.0019249	461950.0	0.00641541	6	A	C	0.129765
rs16891727	finn-b-I9_E_DRONE	Dronedarone medication	26488860	0.00088369	0.1294		0.4304	6	A	C	0.08427
rs16891727	ukb-b-1666	Home location at assessment - east co-ordinate (rounded)	26488860	0.00089	0.00284993	458557.0	-0.00946944	6	A	C	0.129776
rs16891727	ukb-d-20446	Ever had prolonged feelings of sadness or depression	26488860	0.000893943	0.00297023	117763.0	-0.00986717	6	A	C	0.131715
rs16891727	ubm-a-135	IDP T1 FAST ROIs R ventral striatum	26488860	0.000912011	0.0186	7916.0	0.0618	6	A	C	0.13613
rs16891727	ukb-a-245	Frequency of tiredness / lethargy in last 2 weeks	26488860	0.000912851	0.00299193	327528.0	-0.00992159	6	A	C	0.132668
rs16891727	ukb-a-293	Trunk predicted mass	26488860	0.000928667	0.00224539	330995.0	0.00743521	6	A	C	0.132668
rs16891727	ukb-b-645	6mm strong meridian (left)	26488860	0.000940005	0.00679315	83410.0	-0.0224795	6	A	C	0.129257
rs16891727	ukb-a-282	Arm fat percentage (right)	26488860	0.000944322	0.00271983	331249.0	0.00899349	6	A	C	0.132668
rs16891727	bbj-a-8	Aspartate aminotransferase	26488860	0.000956401	0.005331		-0.01761	6	A	C	0.1511
rs16891727	ukb-d-1468_3	Cereal type: Oat cereal (e.g. Ready Brek, porridge)	26488860	0.000987006	0.00164618	299898.0	-0.00542291	6	A	C	0.132341
rs16891727	finn-b-F5_MOOD	Mood [affective] disorders	26488860	0.00098951	0.0194		-0.064	6	A	C	0.08438
rs16891727	ukb-d-2654_7	Non-butter spread type details: Polyunsaturated/sunflower oil based spread (eg: Flora)	26488860	0.00099106	0.00225749	190094.0	0.00743416	6	A	C	0.132941
rs1951286	ukb-b-15590	Hip circumference	29766012	4.19952e-18	0.00208577	462117.0	0.0180895	14	G	T	0.644974
rs1951286	ukb-b-9405	Waist circumference	29766012	3.50026e-16	0.00187184	462166.0	0.0152626	14	G	T	0.644967
rs1951286	ukb-b-2303	Body mass index (BMI)	29766012	4.19952e-16	0.00208495	454884.0	0.0169553	14	G	T	0.644984
rs1951286	ukb-b-11842	Weight	29766012	4.70002e-16	0.00181632	461632.0	0.0147452	14	G	T	0.64498
rs1951286	ukb-b-12039	Weight	29766012	6.00067e-16	0.00182943	454893.0	0.0147999	14	G	T	0.64498
rs1951286	ukb-b-19953	Body mass index (BMI)	29766012	7.70016e-16	0.00206944	461460.0	0.0166784	14	G	T	0.64497
rs1951286	ukb-b-7212	Leg fat mass (left)	29766012	3.29989e-15	0.00165764	454823.0	0.0130581	14	G	T	0.644983
rs1951286	ukb-b-6704	Arm fat mass (right)	29766012	3.80014e-15	0.00205733	454757.0	0.0161704	14	G	T	0.644976
rs1951286	ukb-b-18096	Leg fat mass (right)	29766012	5.60015e-15	0.00167744	454846.0	0.0131055	14	G	T	0.644983
rs1951286	ukb-b-14310	Leg predicted mass (right)	29766012	5.90065e-15	0.00135397	454834.0	0.0105698	14	G	T	0.644983
rs1951286	ukb-b-12828	Leg fat-free mass (right)	29766012	6.4998e-15	0.00136275	454835.0	0.0106223	14	G	T	0.644982
rs1951286	ukb-b-8338	Arm fat mass (left)	29766012	8.80035e-15	0.00205717	454684.0	0.0159529	14	G	T	0.644976
rs1951286	ukb-b-16099	Leg fat-free mass (left)	29766012	1.39991e-14	0.00136348	454805.0	0.0104978	14	G	T	0.644984
rs1951286	ukb-b-17271	Leg predicted mass (left)	29766012	1.80011e-14	0.0013546	454799.0	0.0103828	14	G	T	0.64498
rs1951286	ukb-b-19393	Whole body fat mass	29766012	1.9002e-14	0.00204517	454137.0	0.0156604	14	G	T	0.64499
rs1951286	ukb-b-16446	Basal metabolic rate	29766012	7.8001e-14	0.00136753	454874.0	0.0102201	14	G	T	0.644983
rs1951286	ukb-b-20044	Trunk fat mass	29766012	2.29985e-13	0.00210877	454588.0	0.0154567	14	G	T	0.644973
rs1951286	ukb-b-2209	Oily fish intake	29766012	2.99985e-13	0.00199948	460443.0	-0.0145833	14	G	T	0.644911
rs1951286	ukb-b-14540	Whole body water mass	29766012	5.40008e-13	0.00130262	454888.0	0.00939741	14	G	T	0.644982
rs1951286	ukb-b-13354	Whole body fat-free mass	29766012	7.70016e-13	0.00130048	454850.0	0.00932076	14	G	T	0.644975
rs1951286	ukb-b-7376	Impedance of leg (right)	29766012	9.60064e-13	0.00188598	454863.0	-0.0134581	14	G	T	0.644985
rs1951286	ukb-b-20188	Arm fat percentage (left)	29766012	1.10002e-12	0.00159309	454724.0	0.0113289	14	G	T	0.644977
rs1951286	ukb-b-12854	Arm fat percentage (right)	29766012	2.29985e-12	0.00160199	454789.0	0.0112377	14	G	T	0.64498
rs1951286	ukb-b-16698	Arm predicted mass (right)	29766012	2.80027e-11	0.00128922	454746.0	0.00858326	14	G	T	0.644983
rs1951286	ukb-b-14068	Impedance of leg (left)	29766012	2.99985e-11	0.00190192	454857.0	-0.0126429	14	G	T	0.644986
rs1951286	ukb-b-9093	Arm predicted mass (left)	29766012	3.40017e-11	0.00131363	454655.0	0.0087051	14	G	T	0.644971
rs1951286	ukb-b-19921	Impedance of whole body	29766012	3.59998e-11	0.00158524	454840.0	-0.0104906	14	G	T	0.644988
rs1951286	ukb-b-19520	Arm fat-free mass (right)	29766012	7.00003e-11	0.00129358	454753.0	0.00843384	14	G	T	0.644981
rs1951286	ukb-b-19925	Arm fat-free mass (left)	29766012	7.00003e-11	0.00131883	454672.0	0.00860076	14	G	T	0.644971
rs1951286	ukb-a-388	Hip circumference	29766012	9.18967e-11	0.00251038	336601.0	0.0162671	14	G	T	0.642462
rs1951286	ukb-b-8909	Body fat percentage	29766012	1e-10	0.00161371	454633.0	0.0104306	14	G	T	0.644978
rs1951286	ukb-a-277	Leg predicted mass (right)	29766012	1.85426e-10	0.00165775	331285.0	0.0105651	14	G	T	0.642462
rs1951286	ukb-a-276	Leg fat-free mass (right)	29766012	1.87837e-10	0.00166862	331285.0	0.010631	14	G	T	0.642462
rs1951286	ukb-a-281	Leg predicted mass (left)	29766012	2.68077e-10	0.00165795	331253.0	0.0104723	14	G	T	0.642462
rs1951286	ukb-a-267	Whole body water mass	29766012	2.76917e-10	0.00160546	331315.0	0.0101326	14	G	T	0.642462
rs1951286	ukb-a-266	Whole body fat-free mass	29766012	3.12335e-10	0.00160309	331291.0	0.0100878	14	G	T	0.642462
rs1951286	ukb-a-268	Basal metabolic rate	29766012	3.20937e-10	0.00168091	331307.0	0.0105704	14	G	T	0.642462
rs1951286	ebi-a-GCST006368	Body mass index	29766012	3.29997e-10	0.00292	315347.0	0.0183	14	G	T	0.4358
rs1951286	ukb-a-280	Leg fat-free mass (left)	29766012	3.40165e-10	0.00166929	331258.0	0.0104823	14	G	T	0.642462
rs1951286	ukb-b-17409	Trunk fat-free mass	29766012	5.99998e-10	0.00129526	454508.0	0.00801877	14	G	T	0.644961
rs1951286	ukb-b-16407	Trunk fat percentage	29766012	9.09997e-10	0.00193711	454613.0	0.0118629	14	G	T	0.644973
rs1951286	ukb-b-9685	Trunk predicted mass	29766012	9.69996e-10	0.00129111	454463.0	0.00789318	14	G	T	0.644954
rs1951286	ukb-a-249	Weight	29766012	1.10826e-09	0.00221515	336227.0	0.0134972	14	G	T	0.642462
rs1951286	ebi-a-GCST90000614	Serum 25-Hydroxyvitamin D levels	29766012	1.27714e-09	0.00208064	417580.0	-0.01263	14	G	T	0.644237
rs1951286	ukb-a-283	Arm fat mass (right)	29766012	1.87603e-09	0.00248393	331226.0	0.0149244	14	G	T	0.642462
rs1951286	ukb-a-270	Impedance of leg (right)	29766012	2.68436e-09	0.00229369	331301.0	-0.0136474	14	G	T	0.642462
rs1951286	ukb-a-269	Impedance of whole body	29766012	3.03662e-09	0.00193308	331284.0	-0.0114627	14	G	T	0.642462
rs1951286	ukb-a-382	Waist circumference	29766012	3.33004e-09	0.00224522	336639.0	0.0132796	14	G	T	0.642462
rs1951286	ukb-b-18377	Leg fat percentage (left)	29766012	4.09996e-09	0.00131884	454826.0	0.00775296	14	G	T	0.644984
rs1951286	ukb-a-288	Arm fat-free mass (left)	29766012	4.7374e-09	0.00161172	331159.0	0.00943871	14	G	T	0.642462
rs1951286	ukb-a-289	Arm predicted mass (left)	29766012	4.82292e-09	0.0016057	331146.0	0.00939866	14	G	T	0.642462
rs1951286	ukb-a-248	Body mass index (BMI)	29766012	5.3676e-09	0.00250779	336107.0	0.0146343	14	G	T	0.642462
rs1951286	ukb-a-285	Arm predicted mass (right)	29766012	5.83096e-09	0.00157406	331216.0	0.00916367	14	G	T	0.642462
rs1951286	ukb-a-284	Arm fat-free mass (right)	29766012	5.88437e-09	0.00157965	331221.0	0.00919383	14	G	T	0.642462
rs1951286	ukb-a-279	Leg fat mass (left)	29766012	1.21166e-08	0.00200362	331275.0	0.0114171	14	G	T	0.642462
rs1951286	ukb-b-16287	Mean time to correctly identify matches	29766012	1.29999e-08	0.00213959	459523.0	0.0121731	14	G	T	0.644891
rs1951286	ukb-b-20531	Leg fat percentage (right)	29766012	1.29999e-08	0.00133595	454854.0	0.00759917	14	G	T	0.644985
rs1951286	ukb-a-271	Impedance of leg (left)	29766012	1.43675e-08	0.00231142	331296.0	-0.0131036	14	G	T	0.642462
rs1951286	ukb-a-292	Trunk fat-free mass	29766012	1.67915e-08	0.00159681	331030.0	0.00900969	14	G	T	0.642462
rs1951286	ukb-a-287	Arm fat mass (left)	29766012	1.73848e-08	0.00248455	331164.0	0.0140038	14	G	T	0.642462
rs1951286	ukb-b-19373	Duration to first press of snap-button in each round	29766012	2.5e-08	0.00213005	459281.0	0.0118667	14	G	T	0.644893
rs1951286	ukb-a-293	Trunk predicted mass	29766012	2.77575e-08	0.00159159	330995.0	0.00884154	14	G	T	0.642462
rs1951286	ukb-a-275	Leg fat mass (right)	29766012	3.18046e-08	0.00202678	331293.0	0.0112108	14	G	T	0.642462
rs1951286	ukb-a-265	Whole body fat mass	29766012	4.5503e-08	0.00247347	330762.0	0.0135254	14	G	T	0.642462
rs1951286	ukb-d-30770_irnt	IGF-1	29766012	2.94463e-07	0.0024253	342439.0	-0.012435	14	G	T	0.64327
rs1951286	ukb-a-291	Trunk fat mass	29766012	3.58426e-07	0.00255237	331093.0	0.0129913	14	G	T	0.642462
rs1951286	ebi-a-GCST90000616	Serum 25-Hydroxyvitamin D levels	29766012	5.38307e-07	0.0020489	417580.0	-0.0102693	14	G	T	0.644237
rs1951286	ukb-d-30770_raw	IGF-1	29766012	8.46818e-07	0.013756	342439.0	-0.067738	14	G	T	0.64327
rs1951286	ukb-b-19379	Impedance of arm (left)	29766012	9.90011e-07	0.00147677	454850.0	-0.00722664	14	G	T	0.644985
rs1951286	ebi-a-GCST010144	Serum 25-Hydroxyvitamin D levels	29766012	1e-06	0.002028	443734.0	-0.010189	14	G	T	0.641646
rs1951286	ukb-a-286	Arm fat percentage (left)	29766012	1.22149e-06	0.00191898	331198.0	0.0093113	14	G	T	0.642462
rs1951286	ukb-a-282	Arm fat percentage (right)	29766012	1.69766e-06	0.00192788	331249.0	0.00922783	14	G	T	0.642462
rs1951286	ebi-a-GCST90000615	Serum 25-Hydroxyvitamin D levels	29766012	1.72898e-06	0.00204858	417580.0	-0.00979786	14	G	T	0.644242
rs1951286	ukb-a-199	Mean time to correctly identify matches	29766012	2.30271e-06	0.00250538	335139.0	0.0118378	14	G	T	0.642462
rs1951286	ebi-a-GCST90000617	Serum 25-Hydroxyvitamin D levels	29766012	2.87396e-06	0.00205296	417580.0	-0.00960711	14	G	T	0.644242
rs1951286	ukb-b-7859	Impedance of arm (right)	29766012	5.49997e-06	0.00147133	454826.0	-0.0066845	14	G	T	0.644985
rs1951286	ebi-a-GCST90000618	Serum 25-Hydroxyvitamin D levels	29766012	6.1007e-06	0.00212371	496946.0	-0.00960527	14	G	T	0.6469
rs1951286	ukb-b-6066	Tea intake	29766012	1e-05	0.00221436	447485.0	-0.00975887	14	G	T	0.644893
rs1951286	ukb-a-273	Impedance of arm (left)	29766012	1.19897e-05	0.00179036	331292.0	-0.00783791	14	G	T	0.642462
rs1951286	ukb-b-17627	Non-oily fish intake	29766012	1.29999e-05	0.00169448	460880.0	-0.00737794	14	G	T	0.644949
rs1951286	ukb-b-298	Frequency of stair climbing in last 4 weeks	29766012	1.6e-05	0.00283083	458309.0	-0.0122101	14	G	T	0.644863
rs1951286	ukb-b-14179	Lamb/mutton intake	29766012	2.30001e-05	0.0015296	460006.0	-0.00647743	14	G	T	0.644916
rs1951286	ukb-b-4080	Ankle spacing width	29766012	2.30001e-05	0.00236563	265753.0	0.0100246	14	G	T	0.644339
rs1951286	ukb-b-4711	Usual walking pace	29766012	4e-05	0.00132341	459915.0	-0.0054344	14	G	T	0.644868
rs1951286	ukb-a-264	Body fat percentage	29766012	4.03209e-05	0.00194375	331117.0	0.00798044	14	G	T	0.642462
rs1951286	ebi-a-GCST90016624	Schizophrenia vs Tourette's syndrome and other tic disorders (ordinary least squares (OLS))	29766012	5.99998e-05	0.0037	45494.0	0.015	14	G	T
rs1951286	ukb-d-30890_irnt	Vitamin D	29766012	6.65334e-05	0.0025573	329247.0	-0.010199	14	G	T	0.6432
rs1951286	ukb-a-290	Trunk fat percentage	29766012	6.9215e-05	0.00233006	331113.0	0.00927137	14	G	T	0.642462
rs1951286	finn-b-E4_ENDONUTRMET	Endocrine, nutritional and metabolic diseases	29766012	7.62009e-05	0.0077		0.0306	14	G	T	0.6456
rs1951286	ubm-a-1444	NET100 0288	29766012	7.76247e-05	0.0165	7916.0	0.0651	14	G	T	0.64426
rs1951286	finn-b-G6_HEADACHE	Other headache syndromes	29766012	8.06696e-05	0.0175		0.0692	14	G	T	0.6454
rs1951286	ukb-a-272	Impedance of arm (right)	29766012	8.48457e-05	0.00178279	331279.0	-0.00700694	14	G	T	0.642462
rs1951286	ebi-a-GCST90016619	Schizophrenia vs anorexia nervosa (ordinary least squares (OLS))	29766012	0.00012	0.0033	57667.0	0.013	14	G	T
rs1951286	finn-b-E4_DM2	Type 2 diabetes	29766012	0.0001447	0.0108		0.0412	14	G	T	0.6457
rs1951286	ukb-b-5640	Pork intake	29766012	0.00016	0.00154133	460162.0	-0.00582662	14	G	T	0.644928
rs1951286	finn-b-E4_DM2NOCOMP	Type 2 diabetes without complications	29766012	0.000179201	0.0147		0.055	14	G	T	0.6452
rs1951286	ukb-d-30890_raw	Vitamin D	29766012	0.000186849	0.05366	329247.0	-0.20048	14	G	T	0.6432
rs1951286	ukb-a-52	Tense / 'highly strung'	29766012	0.000198541	0.000970786	327232.0	-0.0036122	14	G	T	0.642462
rs1951286	ukb-b-5262	Relative age voice broke	29766012	0.00021	0.00106775	195644.0	-0.00395617	14	G	T	0.645246
rs1951286	ukb-a-514	Frequency of stair climbing in last 4 weeks	29766012	0.000211856	0.00330304	334169.0	-0.0122361	14	G	T	0.642462
rs1951286	ukb-b-11158	Aide-memoire completed	29766012	0.000239999	0.000868726	462933.0	-0.00318957	14	G	T	0.644977
rs1951286	ukb-a-278	Leg fat percentage (left)	29766012	0.000280414	0.00158521	331278.0	0.00575874	14	G	T	0.642462
rs1951286	ukb-a-333	Creatinine (enzymatic) in urine	29766012	0.000281041	0.00240048	327525.0	0.00871906	14	G	T	0.642462
rs1951286	finn-b-DM_OTHER_WIDE	Other diabetes, wide definition	29766012	0.000282703	0.0108		0.0391	14	G	T	0.6456
rs1951286	finn-b-Q17_OTHER_CONGEN_MALFO	Other congenital malformations	29766012	0.000336403	0.0414		-0.1485	14	G	T	0.6456
rs1951286	ukb-e-41246_p25_AFR	Treatment speciality of consultant (recoded)	29766012	0.0003642	0.07184		-0.2561	14	G	T	0.1091
rs1951286	ukb-b-5776	Daytime dozing / sleeping (narcolepsy)	29766012	0.000369999	0.00107693	460913.0	0.00383204	14	G	T	0.644895
rs1951286	ukb-b-14057	Non-cancer illness code, self-reported: hypertension	29766012	0.000369999	0.000938683	462933.0	0.00334205	14	G	T	0.644977
rs1951286	ukb-b-14829	Diagnoses - secondary ICD10: Z90.4 Acquired absence of other parts of digestive tract	29766012	0.000369999	0.000186616	463010.0	-0.000664041	14	G	T	0.644978
rs1951286	finn-b-KELA_DIAB_INSUL_EXMORE	"Diabetes, insuline treatment (Kela reimbursement)" (more controls excluded)	29766012	0.000387498	0.0111		0.0395	14	G	T	0.6455
rs1951286	ebi-a-GCST006097	Moderate to vigorous physical activity levels	29766012	0.0004	0.00230526	377234.0	-0.00815596	14	G	T	0.644713
rs1951286	finn-b-KELA_DIAB_INSUL	Diabetes, insuline treatment (Kela reimbursement)	29766012	0.000414601	0.011		0.039	14	G	T	0.6456
rs1951286	ebi-a-GCST90016623	Schizophrenia vs obsessive compulsive disorder (ordinary least squares (OLS))	29766012	0.000420001	0.0032	43363.0	0.011	14	G	T
rs1951286	ukb-d-20536_1	Weight change during worst episode of depression: Gained weight	29766012	0.000420736	0.00231712	56571.0	0.00817231	14	G	T	0.640489
rs1951286	finn-b-E4_DM2PERIPH	Type 2 diabetes with peripheral circulatory complications	29766012	0.000430903	0.0475		0.1672	14	G	T	0.6446
rs1951286	ebi-a-GCST90000047	Age at first sexual intercourse	29766012	0.000439997	0.0022	397338.0	-0.0073	14	G	T
rs1951286	ukb-b-13500	Operative procedures - secondary OPCS: Z27.4 Duodenum	29766012	0.000439997	0.000460785	463010.0	-0.00161904	14	G	T	0.644978
rs1951286	ebi-a-GCST006478	Worry	29766012	0.000442099	0.002488	348219.0	-0.008741	14	G	T
rs1951286	ubm-a-1443	NET100 0287	29766012	0.000501187	0.0163	7916.0	0.0569	14	G	T	0.64426
rs1951286	finn-b-M13_OSTEOMYELITIS	Osteomyelitis	29766012	0.0005098	0.0512		0.1781	14	G	T	0.6455
rs1951286	ubm-a-316	IDP dMRI TBSS MO Superior corona radiata R	29766012	0.000524807	0.0161	7916.0	-0.0557	14	G	T	0.64426
rs1951286	ukb-a-334	Potassium in urine	29766012	0.000541801	0.00254525	326816.0	0.00880461	14	G	T	0.642462
rs1951286	ebi-a-GCST90011339	G_Porphyromonadaceae abundance	29766012	0.000586368	0.0269298	8956.0	-0.0925804	14	G	T
rs1951286	ukb-a-50	Nervous feelings	29766012	0.000602907	0.00109031	328725.0	-0.00374015	14	G	T	0.642462
rs1951286	ukb-a-274	Leg fat percentage (right)	29766012	0.000617874	0.00160556	331296.0	0.00549693	14	G	T	0.642462
rs1951286	prot-a-2521	Renin	29766012	0.000630957	0.0259	3301.0	-0.0884	14	G	T	0.64314
rs1951286	ukb-b-2122	Ankle spacing width (left)	29766012	0.000649995	0.00323419	146226.0	0.0110247	14	G	T	0.645252
rs1951286	ebi-a-GCST90006901	Epstein-Barr virus ZEBRA antibody levels	29766012	0.000652544	0.0162256	8191.0	0.0553095	14	G	T	0.643162
rs1951286	finn-b-E4_DIABETES	Diabetes mellitus	29766012	0.000657295	0.0103		0.0349	14	G	T	0.6456
rs1951286	finn-b-E4_DM2_STRICT	Type 2 diabetes, strict (exclude DM1)	29766012	0.000662598	0.0113		0.0385	14	G	T	0.6455
rs1951286	ukb-b-16240	Operative procedures - main OPCS: W40.1 Primary total prosthetic replacement of knee joint using cement	29766012	0.000700003	0.000228941	463010.0	0.000775763	14	G	T	0.644978
rs1951286	ieu-a-1085	Amyotrophic lateral sclerosis	29766012	0.000749894	0.00361896	36052.0	0.0121983	14	G	T	0.648596
rs1951286	ukb-a-37	Handedness (chirality/laterality): Use both right and left hands equally	29766012	0.000750171	0.000322623	337130.0	-0.00108743	14	G	T	0.642462
rs1951286	finn-b-T2D	Type 2 diabetes, definitions combined	29766012	0.000823304	0.0113		0.0378	14	G	T	0.6455
rs1951286	ukb-e-PP_p3_MID	Pulse pressure, combined automated + manual reading	29766012	0.000829392	0.03822		-0.1278	14	G	T	0.2336
rs1951286	ukb-d-30300_irnt	High light scatter reticulocyte count	29766012	0.000857215	0.00249323	344729.0	0.00831157	14	G	T	0.643266
rs1951286	ukb-b-7478	Hand grip strength (left)	29766012	0.000920005	0.00155239	461026.0	-0.00514278	14	G	T	0.644983
rs1951286	finn-b-T2D_WIDE	Type 2 diabetes, wide definition	29766012	0.000942909	0.0137		0.0452	14	G	T	0.6452
rs1951286	finn-b-E4_HYPERLIPMIX	Mixed hyperlipidaemia	29766012	0.00094591	0.0656		0.217	14	G	T	0.6453
rs1951286	ukb-d-G45	Diagnoses - main ICD10: G45 Transient cerebral ischaemic attacks and related syndromes	29766012	0.000959732	0.000180309	361194.0	-0.000595399	14	G	T	0.643216
rs1951286	ebi-a-GCST90012793	Completion of the aide-memoire	29766012	0.000959997	0.000870178	451036.0	-0.00287036	14	G	T	0.643966
rs2374424	eqtl-a-ENSG00000137500	ENSG00000137500	83187113	1.04568e-13	0.0122753	31346.0	0.0912656	11	G	A	0.625826
rs2374424	eqtl-a-ENSG00000137509	ENSG00000137509	83187113	3.05422e-10	0.0122821	31560.0	0.0773268	11	G	A	0.625826
rs2374424	ukb-b-13764	Long-standing illness, disability or infirmity	83187113	1.29999e-09	0.00100384	451893.0	0.0060926	11	G	A	0.601457
rs2374424	ukb-b-7422	Use of sun/uv protection	83187113	3.79997e-09	0.00183952	459416.0	-0.0108418	11	G	A	0.601559
rs2374424	eqtl-a-ENSG00000137494	ENSG00000137494	83187113	4.70165e-09	0.0122844	31346.0	0.0719546	11	G	A	0.625826
rs2374424	ukb-b-2209	Oily fish intake	83187113	4.90004e-09	0.00195609	460443.0	-0.0114437	11	G	A	0.601525
rs2374424	ukb-a-252	Long-standing illness disability or infirmity	83187113	3.49269e-08	0.0011773	329663.0	0.00649269	11	G	A	0.601228
rs2374424	ukb-b-6306	Overall health rating	83187113	1.29999e-07	0.00153465	460844.0	0.00810652	11	G	A	0.601527
rs2374424	ebi-a-GCST90016619	Schizophrenia vs anorexia nervosa (ordinary least squares (OLS))	83187113	1.5e-07	0.0033	57667.0	-0.017	11	G	A
rs2374424	ubm-a-335	IDP dMRI TBSS MO Superior fronto-occipital fasciculus L	83187113	2.81838e-07	0.0162	7916.0	0.0834	11	G	A	0.59574
rs2374424	ubm-a-334	IDP dMRI TBSS MO Superior fronto-occipital fasciculus R	83187113	2.88403e-07	0.0164	7916.0	0.084	11	G	A	0.59574
rs2374424	ukb-b-19809	Fed-up feelings	83187113	3.50002e-07	0.00105011	453071.0	0.00534965	11	G	A	0.601422
rs2374424	ebi-a-GCST90016622	Schizophrenia vs major depressive disorder (ordinary least squares (OLS))	83187113	7.59994e-07	0.0026	93491.0	-0.013	11	G	A
rs2374424	ebi-a-GCST006947	Feeling fed-up	83187113	2.11602e-06	0.00237208	374971.0	0.0112484	11	G	A	0.601639
rs2374424	ieu-a-1047	Putamen volume	83187113	2.90898e-06	6.0368	13145.0	-28.2349	11	G	A	0.6425
rs2374424	ukb-a-251	Overall health rating	83187113	3.09015e-06	0.00180216	336020.0	0.00840673	11	G	A	0.601228
rs2374424	ieu-a-22	Schizophrenia	83187113	6.06694e-06	0.0108	82315.0	-0.0487997	11	G	A
rs2374424	ieu-b-42	schizophrenia	83187113	1.348e-05	0.0111	77096.0	-0.048304	11	G	A	0.643
rs2374424	ebi-a-GCST90000617	Serum 25-Hydroxyvitamin D levels	83187113	1.49218e-05	0.00201527	417580.0	-0.00872581	11	G	A	0.601997
rs2374424	ukb-d-30090_irnt	Platelet crit	83187113	1.53578e-05	0.00232174	350471.0	0.0100382	11	G	A	0.601184
rs2374424	ukb-a-49	Fed-up feelings	83187113	1.76181e-05	0.00123297	330549.0	0.00529335	11	G	A	0.601228
rs2374424	ukb-d-1448_1	Bread type: White	83187113	1.83278e-05	0.00106469	348424.0	0.00456158	11	G	A	0.601126
rs2374424	ukb-b-2053	Health satisfaction	83187113	2e-05	0.00322168	152420.0	0.0137467	11	G	A	0.601277
rs2374424	ebi-a-GCST90000615	Serum 25-Hydroxyvitamin D levels	83187113	2.22418e-05	0.00201096	417580.0	-0.00852872	11	G	A	0.601997
rs2374424	ukb-b-14180	Mood swings	83187113	2.80001e-05	0.0010662	451619.0	0.00446544	11	G	A	0.60152
rs2374424	ukb-d-30080_irnt	Platelet count	83187113	3.13206e-05	0.0023616	350474.0	0.00983299	11	G	A	0.601186
rs2374424	ebi-a-GCST90020053	Frailty index	83187113	3.22901e-05	0.0034	175226.0	0.014	11	G	A	0.6004
rs2374424	ieu-b-5099	Schizophrenia	83187113	3.81303e-05	0.0075	175799.0	-0.0310044	11	G	A	0.592
rs2374424	ebi-a-GCST006475	Depressed affect	83187113	3.93197e-05	0.002368	357957.0	0.009738	11	G	A	0.6022
rs2374424	ebi-a-GCST90000616	Serum 25-Hydroxyvitamin D levels	83187113	3.96744e-05	0.00201118	417580.0	-0.00826466	11	G	A	0.601991
rs2374424	ukb-b-7500	Spherical power (left)	83187113	4.79999e-05	0.0045345	99071.0	-0.0184375	11	G	A	0.602476
rs2374424	ukb-b-10591	Chest pain or discomfort	83187113	4.79999e-05	0.000781035	458012.0	0.0031766	11	G	A	0.601465
rs2374424	ebi-a-GCST90016600	Anorexia nervosa vs obsessive compulsive disorder (ordinary least squares (OLS))	83187113	5.30005e-05	0.0026	19680.0	0.011	11	G	A
rs2374424	ieu-b-4862	Chronotype	83187113	5.89997e-05	0.00406596		-0.0162051	11	G	A	0.60153
rs2374424	ukb-b-9543	Shortness of breath walking on level ground	83187113	7.00003e-05	0.00114839	150308.0	0.00456739	11	G	A	0.601119
rs2374424	ukb-d-30670_irnt	Urea	83187113	7.69343e-05	0.0023458	344052.0	-0.0092747	11	G	A	0.60122
rs2374424	ebi-a-GCST90000614	Serum 25-Hydroxyvitamin D levels	83187113	7.9506e-05	0.0020423	417580.0	-0.00805867	11	G	A	0.601991
rs2374424	ukb-b-4094	Length of mobile phone use	83187113	8.09991e-05	0.00290581	456972.0	-0.0114526	11	G	A	0.601455
rs2374424	ukb-a-481	Types of transport used (excluding work): Cycle	83187113	9.22529e-05	0.000638521	335650.0	-0.00249672	11	G	A	0.601228
rs2374424	ukb-b-4630	Neuroticism score	83187113	0.0001	0.00756015	374323.0	0.029359	11	G	A	0.60061
rs2374424	ebi-a-GCST90000618	Serum 25-Hydroxyvitamin D levels	83187113	0.000108012	0.00208163	496946.0	-0.00805977	11	G	A	0.602156
rs2374424	ubm-a-596	IDP dMRI TBSS ISOVF Anterior limb of internal capsule R	83187113	0.000112202	0.0143	7916.0	0.0553	11	G	A	0.59574
rs2374424	ebi-a-GCST90002063	CD4 on CD4 regulatory T cell	83187113	0.000116501	0.02941	2920.0	-0.1135	11	G	A	0.6642
rs2374424	ukb-d-30610_raw	Alkaline phosphatase	83187113	0.00011861	0.063705	344292.0	0.2452	11	G	A	0.60122
rs2374424	ukb-b-2772	Getting up in morning	83187113	0.000129999	0.0016329	461658.0	-0.00625687	11	G	A	0.601539
rs2374424	ebi-a-GCST90002070	CD4 on activated & secreting CD4 regulatory T cell	83187113	0.0001467	0.02955	2920.0	-0.1123	11	G	A	0.6642
rs2374424	ukb-b-3957	Sleeplessness / insomnia	83187113	0.00016	0.00151873	462341.0	0.00573215	11	G	A	0.601517
rs2374424	ieu-b-5102	Schizophrenia	83187113	0.000167302	0.0088	130644.0	-0.0332026	11	G	A	0.611
rs2374424	ukb-d-I9_CHD	Major coronary heart disease event	83187113	0.00017372	0.000393795	361194.0	0.0014785	11	G	A	0.601162
rs2374424	ukb-d-I9_CHD_NOREV	Major coronary heart disease event excluding revascularizations	83187113	0.00017372	0.000393795	361194.0	0.0014785	11	G	A	0.601162
rs2374424	ukb-d-30610_irnt	Alkaline phosphatase	83187113	0.00017513	0.0023785	344292.0	0.0089252	11	G	A	0.60122
rs2374424	ebi-a-GCST006944	Experiencing mood swings	83187113	0.000179201	0.00237603	373733.0	0.008903	11	G	A	0.601639
rs2374424	ukb-d-I9_IHD	Ischaemic heart disease, wide definition	83187113	0.000180505	0.000549425	361194.0	0.00205753	11	G	A	0.601162
rs2374424	ukb-b-7289	Pain type(s) experienced in last month: Hip pain	83187113	0.000189998	0.000672185	461857.0	0.00250963	11	G	A	0.601546
rs2374424	finn-b-Q17_OTHER_CONGEN_MALFO_FACE_NECK	Other congenital malformations of face and neck	83187113	0.000195799	0.0728		0.2712	11	G	A	0.6463
rs2374424	ebi-a-GCST90001889	CD28 on activated & secreting CD4 regulatory T cell	83187113	0.000196399	0.0285	2920.0	-0.1062	11	G	A	0.6642
rs2374424	ukb-b-5436	Loud music exposure frequency	83187113	0.00021	0.00273551	150898.0	0.010128	11	G	A	0.601105
rs2374424	ieu-b-5100	Schizophrenia	83187113	0.000217701	0.0078	161405.0	-0.0289955	11	G	A	0.593
rs2374424	ukb-a-230	Neuroticism score	83187113	0.00023311	0.00888234	274108.0	0.0326886	11	G	A	0.601228
rs2374424	ebi-a-GCST006940	Neurociticism	83187113	0.000264801	0.00235482	380506.0	0.0085904	11	G	A	0.601639
rs2374424	ukb-a-380	Shortness of breath walking on level ground	83187113	0.000267886	0.00133352	109508.0	0.00486021	11	G	A	0.601228
rs2374424	prot-a-2471	Ras-related protein Rab-14	83187113	0.000275423	0.0252	3301.0	0.0917	11	G	A	0.60788
rs2374424	ukb-b-19078	Type of cancer: ICD10: C44.6 Skin of upper limb, including shoulder	83187113	0.000280001	0.000115736	463010.0	-0.000420125	11	G	A	0.601534
rs2374424	ubm-a-555	IDP dMRI TBSS OD Anterior corona radiata L	83187113	0.00030903	0.0157	7916.0	-0.0566	11	G	A	0.59574
rs2374424	ebi-a-GCST90001902	CD28 on activated CD4 regulatory T cell	83187113	0.000321699	0.02806	2920.0	-0.1011	11	G	A	0.6642
rs2374424	ieu-b-39	diastolic blood pressure	83187113	0.000333603	0.0177	751862.0	0.0635	11	G	A	0.6081
rs2374424	ukb-a-45	Mood swings	83187113	0.000337225	0.001252	329428.0	0.00448834	11	G	A	0.601228
rs2374424	ukb-d-K08	Diagnoses - main ICD10: K08 Other disorders of teeth and supporting structures	83187113	0.00037719	0.000175738	361194.0	0.000624852	11	G	A	0.601162
rs2374424	ukb-b-5115	Diagnoses - secondary ICD10: Z72.0 Tobacco use	83187113	0.000389996	0.000355714	463010.0	0.00126123	11	G	A	0.601534
rs2374424	ukb-d-30720_raw	Cystatin C	83187113	0.000390059	0.00039753	344264.0	0.0014099	11	G	A	0.60121
rs2374424	ieu-b-4812	25 hydroxyvitamin D level	83187113	0.000402226	0.001981		-0.00701	11	G	A	0.601001
rs2374424	ebi-a-GCST010144	Serum 25-Hydroxyvitamin D levels	83187113	0.000403999	0.001981	443734.0	-0.00701	11	G	A	0.601001
rs2374424	ieu-b-4808	25 hydroxyvitamin D level	83187113	0.000403999	0.001981		-0.00701	11	G	A	0.601001
rs2374424	ukb-a-10	Getting up in morning	83187113	0.000438319	0.00190592	336501.0	-0.00670104	11	G	A	0.601228
rs2374424	ukb-b-6011	Duration of fitness test	83187113	0.000439997	0.00377946	68426.0	-0.0132809	11	G	A	0.601825
rs2374424	ukb-b-4424	Sleep duration	83187113	0.000439997	0.00163554	460099.0	-0.00574708	11	G	A	0.60152
rs2374424	ebi-a-GCST90002066	CD4 on activated CD4 regulatory T cell	83187113	0.000482603	0.02943	2920.0	-0.1028	11	G	A	0.6642
rs2374424	ukb-d-N95	Diagnoses - main ICD10: N95 Menopausal and other perimenopausal disorders	83187113	0.0004917	0.000316962	361194.0	0.0011047	11	G	A	0.601162
rs2374424	ebi-a-GCST90001899	CD28 on CD4 regulatory T cell	83187113	0.000493696	0.02777	2920.0	-0.09687	11	G	A	0.6642
rs2374424	ebi-a-GCST90002062	CD4 on CD28+ CD4+ T cell	83187113	0.0004976	0.02968	2920.0	-0.1035	11	G	A	0.6642
rs2374424	ukb-b-2148	Facial ageing	83187113	0.0005	0.00108425	423999.0	0.00377363	11	G	A	0.601192
rs2374424	finn-b-K11_BILIAOTH	Other diseases of biliary tract	83187113	0.000503605	0.0464		-0.1615	11	G	A	0.6462
rs2374424	ukb-b-19994	Spherical power (right)	83187113	0.000519996	0.00452259	99380.0	-0.0156929	11	G	A	0.602498
rs2374424	ebi-a-GCST90001887	CD28 on secreting CD4 regulatory T cell	83187113	0.000532194	0.02916	2920.0	-0.1011	11	G	A	0.6642
rs2374424	finn-b-CD2_BENIGN_BRAIN_CNS_EXALLC	Benign neoplasm of brain and other parts of central nervous system (all cancers excluded)	83187113	0.000537799	0.0491		0.1699	11	G	A	0.646
rs2374424	ukb-b-16126	PCT where patients GP was registered: SOUTH SEFTON PCT	83187113	0.000539995	0.000117111	463010.0	-0.000405477	11	G	A	0.601534
rs2374424	finn-b-CD2_BENIGN_BRAIN_CNS	Benign neoplasm of brain and other parts of central nervous system	83187113	0.000551099	0.0491		0.1695	11	G	A	0.6463
rs2374424	ukb-a-369	Health satisfaction	83187113	0.000596142	0.00376103	110964.0	0.0129134	11	G	A	0.601228
rs2374424	ebi-a-GCST90002068	CD4 on secreting CD4 regulatory T cell	83187113	0.000647605	0.0295	2920.0	-0.1007	11	G	A	0.6642
rs2374424	ukb-b-12651	Diagnoses - secondary ICD10: E78.0 Pure hypercholesterolaemia	83187113	0.000659994	0.000456955	463010.0	0.00155555	11	G	A	0.601534
rs2374424	ukb-a-295	Chest pain or discomfort	83187113	0.000677891	0.000905297	334053.0	0.00307656	11	G	A	0.601228
rs2374424	ukb-b-15780	Number of correct matches in round	83187113	0.000680002	0.00366807	113150.0	0.0124606	11	G	A	0.598073
rs2374424	ukb-d-PULM_MEDICATIO_COMORB	Medication related adverse effects (Asthma/COPD)	83187113	0.000693378	0.000560632	361194.0	0.00190179	11	G	A	0.601162
rs2374424	ukb-a-51	Worrier / anxious feelings	83187113	0.000697365	0.0012321	328717.0	0.00417762	11	G	A	0.601228
rs2374424	ukb-b-12493	Diagnoses - secondary ICD10: I10 Essential (primary) hypertension	83187113	0.000700003	0.000680932	463010.0	0.00230821	11	G	A	0.601534
rs2374424	ubm-a-1805	NET100 0649	83187113	0.000724436	0.016	7916.0	-0.054	11	G	A	0.59574
rs2374424	ukb-b-9130	Pain type(s) experienced in last month: None of the above	83187113	0.000729995	0.00103926	461857.0	-0.00351206	11	G	A	0.601546
rs2374424	ukb-e-398_EAS	Number of correct matches in round	83187113	0.000740304	0.01622		0.05472	11	G	A	0.5065
rs2374424	prot-a-2691	Kallistatin	83187113	0.000776247	0.0252	3301.0	0.0848	11	G	A	0.60788
rs2374424	ubm-a-554	IDP dMRI TBSS OD Anterior corona radiata R	83187113	0.000812831	0.0158	7916.0	-0.0531	11	G	A	0.59574
rs2374424	ukb-b-4226	Diagnoses - secondary ICD10: E03.9 Hypothyroidism, unspecified	83187113	0.000819993	0.000302952	463010.0	0.00101357	11	G	A	0.601534
rs2374424	ebi-a-GCST90011404	OTU97_56 (Ruminococcaceae) abundance	83187113	0.000845143	0.0261987	8956.0	0.0874401	11	G	A
rs2374424	ubm-a-575	IDP dMRI TBSS OD Superior fronto-occipital fasciculus L	83187113	0.000851138	0.0162	7916.0	-0.054	11	G	A	0.59574
rs2374424	ukb-b-4956	Morning/evening person (chronotype)	83187113	0.000870001	0.00208065	413343.0	0.00692879	11	G	A	0.601396
rs2374424	ukb-b-3855	Attendance/disability/mobility allowance: None of the above	83187113	0.000879995	0.000501466	459354.0	-0.00166749	11	G	A	0.601511
rs2374424	ukb-b-18335	Wheeze or whistling in the chest in last year	83187113	0.000879995	0.000868351	453959.0	0.00288806	11	G	A	0.601352
rs2374424	ubm-a-560	IDP dMRI TBSS OD Posterior thalamic radiation R	83187113	0.000933254	0.0159	7916.0	-0.0525	11	G	A	0.59574
rs2374424	ubm-a-320	IDP dMRI TBSS MO Posterior thalamic radiation R	83187113	0.000933254	0.0159	7916.0	0.0528	11	G	A	0.59574
rs2374424	ukb-d-30890_irnt	Vitamin D	83187113	0.000972523	0.0025035	329247.0	-0.0082576	11	G	A	0.60102
rs275160 (1)	ukb-b-4080	Ankle spacing width	145967878	3.2e-09	0.00247632	265753.0	-0.0146686	2	C	T	0.700579
rs275160 (1)	ukb-b-2209	Oily fish intake	145967878	8e-09	0.00210096	460443.0	0.0121188	2	C	T	0.700597
rs275160 (1)	ieu-b-4877	smoking initiation	145967878	3.50002e-08	0.00384736	632802.0	-0.0212129	2	C	T	0.688
rs275160 (1)	ebi-a-GCST007431	Lung function (FEV1/FVC)	145967878	6.23003e-08	0.0026	321047.0	0.0142	2	C	T	0.699
rs275160 (1)	ukb-d-20116_0	Smoking status: Never	145967878	8.61172e-08	0.00127749	359706.0	0.00683957	2	C	T	0.701331
rs275160 (1)	ukb-d-30700_irnt	Creatinine	145967878	9.86393e-08	0.0021313	344104.0	0.011358	2	C	T	0.70131
rs275160 (1)	ukb-b-223	Current tobacco smoking	145967878	1.2e-07	0.00125055	462434.0	-0.00662926	2	C	T	0.700589
rs275160 (1)	ebi-a-GCST90002304	Hematocrit	145967878	2.19999e-07	0.002031	562259.0	0.01053	2	C	T	0.699872
rs275160 (1)	ieu-a-1239	Years of schooling	145967878	2.47999e-07	0.00185	766345.0	0.00956	2	C	T	0.7007
rs275160 (1)	ieu-b-24	Age Of Smoking Initiation	145967878	1.2e-06	0.00296581	256347.0	0.0144079	2	C	T	0.688
rs275160 (1)	ukb-a-16	Current tobacco smoking	145967878	1.45563e-06	0.00145349	337030.0	-0.00700193	2	C	T	0.701053
rs275160 (1)	ebi-a-GCST90002358	Platelet count	145967878	1.63999e-06	0.006901	145648.0	-0.033101	2	C	T	0.901247
rs275160 (1)	ieu-b-106	FEV1/FVC < 0.7	145967878	2.19999e-06	0.000956037	353315.0	-0.00452921	2	C	T	0.70045
rs275160 (1)	ukb-a-398	Qualifications: None of the above	145967878	4.98724e-06	0.00101539	334070.0	-0.00463568	2	C	T	0.701053
rs275160 (1)	ukb-b-20261	Ever smoked	145967878	5.19996e-06	0.00110314	461066.0	-0.00502806	2	C	T	0.700592
rs275160 (1)	ukb-b-2134	Past tobacco smoking	145967878	8.60003e-06	0.00296079	424960.0	0.0131716	2	C	T	0.701367
rs275160 (1)	ukb-a-78	Non-cancer illness code self-reported: migraine	145967878	9.85213e-06	0.000453292	337159.0	-0.00200376	2	C	T	0.701053
rs275160 (1)	ukb-d-30810_irnt	Phosphate	145967878	1.06891e-05	0.0026765	314658.0	-0.011784	2	C	T	0.70146
rs275160 (1)	ukb-b-7337	Types of physical activity in last 4 weeks: Walking for pleasure (not as a means of transport)	145967878	1.09999e-05	0.00102846	460376.0	0.00451924	2	C	T	0.700619
rs275160 (1)	ukb-d-30810_raw	Phosphate	145967878	1.13071e-05	0.00042987	314658.0	-0.0018874	2	C	T	0.70146
rs275160 (1)	ukb-a-225	Smoking status: Current	145967878	2.53105e-05	0.00080724	336024.0	-0.00340016	2	C	T	0.701053
rs275160 (1)	ukb-b-16868	Non-cancer illness code, self-reported: migraine	145967878	2.69998e-05	0.000384579	462933.0	-0.001613	2	C	T	0.700586
rs275160 (1)	ukb-b-6134	Age completed full time education	145967878	2.69998e-05	0.00226703	307897.0	0.00952212	2	C	T	0.69968
rs275160 (1)	ukb-a-236	Ever smoked	145967878	4.36375e-05	0.00130792	336067.0	-0.00534597	2	C	T	0.701053
rs275160 (1)	ukb-b-9058	Non-cancer illness code, self-reported: eye/eyelid problem	145967878	4.79999e-05	0.000201916	462933.0	0.000821042	2	C	T	0.700586
rs275160 (1)	ukb-b-12181	Pain type(s) experienced in last month: Headache	145967878	6.49995e-05	0.000912861	461857.0	-0.00364445	2	C	T	0.700536
rs275160 (1)	ukb-b-12019	Peak expiratory flow (PEF)	145967878	6.49995e-05	0.00201563	421986.0	0.00805113	2	C	T	0.700191
rs275160 (1)	ubm-a-120	IDP T1 FAST ROIs L occ pole	145967878	6.60693e-05	0.0143	7916.0	-0.0569	2	C	T	0.70863
rs275160 (1)	ieu-b-4858	Ever smoked	145967878	6.71599e-05	0.0023	108199.0	-0.009	2	C	T
rs275160 (1)	ukb-b-7460	Pack years adult smoking as proportion of life span exposed to smoking	145967878	7.79992e-05	0.00380526	142387.0	-0.0150286	2	C	T	0.696461
rs275160 (1)	ebi-a-GCST90000046	Age at first sexual intercourse	145967878	8e-05	0.0034	182791.0	0.0133	2	C	T
rs275160 (1)	ukb-a-505	Age completed full time education	145967878	8.15248e-05	0.00266379	226899.0	0.0104952	2	C	T	0.701053
rs275160 (1)	ukb-a-469	Pain type(s) experienced in last month: Headache	145967878	8.74641e-05	0.00106605	336650.0	-0.00418214	2	C	T	0.701053
rs275160 (1)	ieu-a-1183	ADHD	145967878	8.87892e-05	0.0148	55374.0	-0.0579953	2	C	T
rs275160 (1)	ukb-b-13155	Mixed vegetable intake	145967878	9.40005e-05	0.00589008	64949.0	-0.0229983	2	C	T	0.701252
rs275160 (1)	ebi-a-GCST004615	Hemoglobin concentration	145967878	0.000103901	0.00389723	172925.0	0.0151264	2	C	T	0.7004
rs275160 (1)	ebi-a-GCST90001682	CD127- CD8+ T cell %T cell	145967878	0.000111099	0.02787	3403.0	0.1078	2	C	T	0.7103
rs275160 (1)	ukb-d-30700_raw	Creatinine	145967878	0.00012636	0.041235	344104.0	0.15807	2	C	T	0.70131
rs275160 (1)	ukb-e-699_CSA	Length of time at current address	145967878	0.0001344	0.01561		0.05962	2	C	T	0.2395
rs275160 (1)	ebi-a-GCST006250	Intelligence	145967878	0.0001359	0.00300352	269867.0	0.0114614	2	C	T
rs275160 (1)	ukb-a-17	Past tobacco smoking	145967878	0.000137006	0.00348623	310749.0	0.013295	2	C	T	0.701053
rs275160 (1)	ebi-a-GCST90016596	ADHD vs autism spectrum disorder (ordinary least squares (OLS))	145967878	0.00015	0.0026	37480.0	-0.0097	2	C	T
rs275160 (1)	ebi-a-GCST90016612	Major depressive disorder vs ADHD (ordinary least squares (OLS))	145967878	0.00016	0.0023	189855.0	0.0086	2	C	T
rs275160 (1)	ukb-a-208	Illnesses of father: Diabetes	145967878	0.000165329	0.000832448	292053.0	0.00313574	2	C	T	0.701053
rs275160 (1)	ukb-a-482	Types of physical activity in last 4 weeks: Walking for pleasure (not as a means of transport)	145967878	0.000167641	0.00120281	335599.0	0.00452665	2	C	T	0.701053
rs275160 (1)	ukb-b-2122	Ankle spacing width (left)	145967878	0.00017	0.00338409	146226.0	-0.0127315	2	C	T	0.701145
rs275160 (1)	ukb-d-I9_CHD	Major coronary heart disease event	145967878	0.000197975	0.000423785	361194.0	0.00157717	2	C	T	0.701327
rs275160 (1)	ukb-d-I9_CHD_NOREV	Major coronary heart disease event excluding revascularizations	145967878	0.000197975	0.000423785	361194.0	0.00157717	2	C	T	0.701327
rs275160 (1)	ukb-d-30020_irnt	Haemoglobin concentration	145967878	0.000218998	0.00208043	350474.0	0.00768941	2	C	T	0.701261
rs275160 (1)	ukb-d-30070_irnt	Red blood cell (erythrocyte) distribution width	145967878	0.000229647	0.00260913	350473.0	-0.00961202	2	C	T	0.70126
rs275160 (1)	ubm-a-1053	NET25 0107	145967878	0.000234423	0.0171	7916.0	-0.063	2	C	T	0.70863
rs275160 (1)	ukb-b-10831	Pack years of smoking	145967878	0.000239999	0.00381213	142387.0	-0.0139816	2	C	T	0.696461
rs275160 (1)	ukb-b-17729	Qualifications: None of the above	145967878	0.000239999	0.000859309	458079.0	-0.00315601	2	C	T	0.700534
rs275160 (1)	ieu-b-33	eosinophil cell count	145967878	0.000256998	0.002172	473294.0	0.007943	2	C	T	0.700276
rs275160 (1)	ukb-d-4957	FI3 : word interpolation	145967878	0.000283335	0.00164053	116815.0	0.00595544	2	C	T	0.701722
rs275160 (1)	ukb-b-16576	Dried fruit intake	145967878	0.000290001	0.00183486	421764.0	0.00664298	2	C	T	0.700248
rs275160 (1)	ukb-b-4062	Happiness	145967878	0.000340001	0.00279213	152348.0	0.00999739	2	C	T	0.701165
rs275160 (1)	ebi-a-GCST90000047	Age at first sexual intercourse	145967878	0.000369999	0.0023	397338.0	0.0078	2	C	T
rs275160 (1)	met-d-XXL_VLDL_PL_pct	Phospholipids to total lipids ratio in chylomicrons and extremely large VLDL	145967878	0.000420001	0.00457339		-0.0149132	2	C	T	0.701101
rs275160 (1)	ukb-b-15851	Heel Broadband ultrasound attenuation, direct entry	145967878	0.000430002	0.00276248	265737.0	-0.00972626	2	C	T	0.700577
rs275160 (1)	ukb-b-14203	Hot drink temperature	145967878	0.000439997	0.00130241	457873.0	0.00457398	2	C	T	0.700512
rs275160 (1)	ebi-a-GCST90002404	Red cell distribution width	145967878	0.000449997	0.00233399	408112.0	-0.0081905	2	C	T	0.70099
rs275160 (1)	ebi-a-GCST004604	Hematocrit	145967878	0.000458701	0.00387989	173039.0	0.0135943	2	C	T	0.7004
rs275160 (1)	finn-b-G6_MONONPOTHUS	Other and unspecified mononeuropathies of upper limb	145967878	0.000472498	0.0725		0.2536	2	C	T	0.6753
rs275160 (1)	ukb-d-30030_irnt	Haematocrit percentage	145967878	0.000472999	0.00213844	350475.0	0.0074752	2	C	T	0.701261
rs275160 (1)	ieu-b-4836	Years of schooling	145967878	0.0004797	0.0046	98100.0	0.0162	2	C	T
rs275160 (1)	ukb-b-5115	Diagnoses - secondary ICD10: Z72.0 Tobacco use	145967878	0.000479999	0.000382223	463010.0	-0.00133497	2	C	T	0.700582
rs275160 (1)	ukb-a-238	Pack years adult smoking as proportion of life span exposed to smoking PREVIEW ONLY	145967878	0.000481415	0.00480799	101726.0	-0.0167847	2	C	T	0.701053
rs275160 (1)	ukb-b-6591	Age first had sexual intercourse	145967878	0.000490004	0.00236729	406457.0	0.00824967	2	C	T	0.700817
rs275160 (1)	ukb-a-338	Peak expiratory flow (PEF)	145967878	0.000535624	0.00237708	307638.0	0.00823019	2	C	T	0.701053
rs275160 (1)	ukb-b-8121	Salt added to food	145967878	0.000580003	0.00193527	462630.0	0.00666125	2	C	T	0.70058
rs275160 (1)	ukb-d-2395_1	Hair/balding pattern: Pattern 1	145967878	0.000592502	0.00177518	165649.0	-0.0060979	2	C	T	0.701177
rs275160 (1)	ieu-a-988	Small cell lung carcinoma	145967878	0.000631859	0.031936	23371.0	-0.109142	2	C	T	0.692133
rs275160 (1)	ieu-a-988	Small cell lung carcinoma	145967878	0.000631859	0.031936	23371.0	-0.109142	2	C	T	0.692133
rs275160 (1)	prot-a-2188	Paired box protein Pax-4	145967878	0.000645654	0.0275	3301.0	0.0939	2	C	T	0.69211
rs275160 (1)	ukb-b-969	Time spend outdoors in summer	145967878	0.000680002	0.00211756	419314.0	-0.00719815	2	C	T	0.700474
rs275160 (1)	ukb-e-943_EAS	Frequency of stair climbing in last 4 weeks	145967878	0.000820408	0.1106		-0.37	2	C	T	0.0398
rs275160 (1)	ukb-a-237	Pack years of smoking PREVIEW ONLY	145967878	0.000824119	0.00479179	101726.0	-0.0160269	2	C	T	0.701053
rs275160 (1)	ukb-b-16489	Qualifications: College or University degree	145967878	0.000909997	0.00104244	458079.0	0.0034568	2	C	T	0.700534
rs275160 (1)	ubm-a-2039	NET100 0883	145967878	0.000933254	0.0174	7916.0	0.0575	2	C	T	0.70863
rs275160 (1)	ubm-a-1641	NET100 0485	145967878	0.000933254	0.0172	7916.0	0.0569	2	C	T	0.70863
rs275160 (1)	ubm-a-1007	NET25 0061	145967878	0.000954993	0.0172	7916.0	0.0568	2	C	T	0.70863
rs2827161	ukb-b-2209	Oily fish intake	23340050	3.2e-08	0.00193719	460443.0	0.0107114	21	G	T	0.422842
rs2827161	ukb-a-208	Illnesses of father: Diabetes	23340050	1.94026e-05	0.000766336	292053.0	-0.00327358	21	G	T	0.422067
rs2827161	ukb-b-12417	Nitrogen oxides air pollution; 2010	23340050	4.20001e-05	0.00209138	456380.0	-0.00856543	21	G	T	0.42277
rs2827161	ukb-e-41249_p21_CSA	Methods of admission to hospital (recoded)	23340050	0.000158402	0.08823		0.3333	21	G	T	0.5893
rs2827161	ukb-b-13535	Non-cancer illness code, self-reported: gestational hypertension/pre-eclampsia	23340050	0.000219999	0.000133135	462933.0	-0.000492305	21	G	T	0.422805
rs2827161	ukb-b-10817	Particulate matter air pollution (pm2.5); 2010	23340050	0.000219999	0.00217723	423796.0	-0.00803335	21	G	T	0.423427
rs2827161	ubm-a-2766	a2009s lh G occipital sup area	23340050	0.00025704	0.0138	7916.0	-0.0506	21	G	T	0.42145
rs2827161	ukb-b-2126	Operation code: throat/larynx surgery (incl tracheostomy)	23340050	0.000259998	0.000162117	462933.0	-0.000592024	21	G	T	0.422805
rs2827161	prot-c-4152_58_2	Prekallikrein	23340050	0.000306098	0.042727	997.0	-0.1548	21	G	T
rs2827161	ubm-a-1153	NET25 0207	23340050	0.000371535	0.0157	7916.0	0.0559	21	G	T	0.42145
rs2827161	ukb-e-2335_AFR	Chest pain or discomfort	23340050	0.000376201	0.04422		-0.1573	21	G	T	0.6513
rs2827161	ukb-b-9942	Nitrogen dioxide air pollution; 2010	23340050	0.000409996	0.00207395	456380.0	-0.0073289	21	G	T	0.42277
rs2827161	ukb-d-30720_raw	Cystatin C	23340050	0.000431062	0.00039421	344264.0	-0.0013877	21	G	T	0.42136
rs2827161	ukb-b-6306	Overall health rating	23340050	0.000479999	0.00152055	460844.0	-0.00530798	21	G	T	0.422799
rs2827161	ieu-b-31	monocyte cell count	23340050	0.000530994	0.001904	519574.0	-0.006602	21	G	T	0.424
rs2827161	ukb-e-4717_AFR	Shortness of breath walking on level ground	23340050	0.000557006	0.06841		-0.2361	21	G	T	0.6538
rs2827161	ukb-b-898	Operative procedures - main OPCS: W37.1 Primary total prosthetic replacement of hip joint using cement	23340050	0.00061	0.000183803	463010.0	-0.000630166	21	G	T	0.422802
rs2827161	prot-c-2849_49_1	AIF1	23340050	0.000618201	0.0439884	997.0	-0.1511	21	G	T
rs2827161	ubm-a-2517	NET100 1361	23340050	0.000676083	0.0158	7916.0	-0.0537	21	G	T	0.42145
rs2827161	prot-a-2364	DNA primase small subunit	23340050	0.00074131	0.0252	3301.0	0.0848	21	G	T	0.41903
rs2827161	finn-b-CD2_BENIGN_CONJUNCTIVA	Benign neoplasm: Conjunctiva	23340050	0.000764504	0.0746		-0.2512	21	G	T	0.344
rs2827161	ubm-a-2422	NET100 1266	23340050	0.000776247	0.0159	7916.0	-0.0534	21	G	T	0.42145
rs2827161	ukb-b-7879	PCT where patients GP was registered: SOUTH WEST OXFORDSHIRE PCT	23340050	0.000809991	0.000147113	463010.0	0.000492672	21	G	T	0.422802
rs2827161	finn-b-CD2_BENIGN_CONJUNCTIVA_EXALLC	Benign neoplasm: Conjunctiva (all cancers excluded)	23340050	0.000824195	0.0748		-0.2501	21	G	T	0.3434
rs2827161	ukb-a-78	Non-cancer illness code self-reported: migraine	23340050	0.000862144	0.000417449	337159.0	0.00139097	21	G	T	0.422067
rs2827161	ukb-e-6164_p2_MID	Types of physical activity in last 4 weeks	23340050	0.000900596	0.1009		-0.3351	21	G	T	0.5205
rs2827161	prot-a-1084	Fc receptor-like protein 6	23340050	0.000954993	0.0252	3301.0	0.0832	21	G	T	0.41903
rs2827161	ukb-b-20188	Arm fat percentage (left)	23340050	0.000980009	0.00154576	454724.0	-0.0050948	21	G	T	0.422821
rs28533540	ukb-b-2209	Oily fish intake	47867762	2.80027e-14	0.00192478	460443.0	0.0146421	15	A	G	0.534203
rs28533540	ebi-a-GCST90000046	Age at first sexual intercourse	47867762	2.80027e-13	0.0031	182791.0	0.0228	15	A	G
rs28533540	ebi-a-GCST90000047	Age at first sexual intercourse	47867762	8.80035e-13	0.0021	397338.0	0.015	15	A	G
rs28533540	ukb-b-6591	Age first had sexual intercourse	47867762	1.20005e-12	0.00217279	406457.0	0.0154351	15	A	G	0.53387
rs28533540	ieu-b-4877	smoking initiation	47867762	2.5398e-11	0.00356289	632802.0	-0.0237674	15	A	G	0.512
rs28533540	ieu-a-1239	Years of schooling	47867762	2.77e-08	0.0017	766345.0	0.00947	15	A	G	0.5102
rs28533540	ukb-d-30090_irnt	Platelet crit	47867762	5.0946e-08	0.00228722	350471.0	-0.012461	15	A	G	0.535876
rs28533540	ukb-a-397	Qualifications: College or University degree	47867762	1.47499e-07	0.00114591	334070.0	0.00602263	15	A	G	0.535669
rs28533540	ukb-d-30080_irnt	Platelet count	47867762	1.61704e-07	0.00232647	350474.0	-0.0121879	15	A	G	0.535874
rs28533540	ukb-b-13246	Childhood sunburn occasions	47867762	2.5e-07	0.00213846	346955.0	0.011031	15	A	G	0.534406
rs28533540	ukb-d-1448_1	Bread type: White	47867762	2.65406e-07	0.00104916	348424.0	-0.0053996	15	A	G	0.535805
rs28533540	ukb-b-16489	Qualifications: College or University degree	47867762	2.80001e-07	0.000957662	458079.0	0.00491676	15	A	G	0.534139
rs28533540	ukb-b-16576	Dried fruit intake	47867762	3.09999e-07	0.00168096	421764.0	0.00860423	15	A	G	0.534583
rs28533540	ieu-b-30	white blood cell count	47867762	9.05003e-07	0.001854	562239.0	-0.009111	15	A	G	0.532939
rs28533540	ukb-b-2134	Past tobacco smoking	47867762	1.2e-06	0.00271275	424960.0	0.0131515	15	A	G	0.534709
rs28533540	ukb-b-223	Current tobacco smoking	47867762	1.7e-06	0.00114551	462434.0	-0.00547646	15	A	G	0.53418
rs28533540	ebi-a-GCST90016612	Major depressive disorder vs ADHD (ordinary least squares (OLS))	47867762	3.50002e-06	0.0023	189855.0	0.011	15	A	G
rs28533540	ukb-b-20261	Ever smoked	47867762	3.69999e-06	0.00101066	461066.0	-0.0046782	15	A	G	0.534114
rs28533540	ebi-a-GCST90016596	ADHD vs autism spectrum disorder (ordinary least squares (OLS))	47867762	4.20001e-06	0.0026	37480.0	-0.012	15	A	G
rs28533540	ukb-d-20116_0	Smoking status: Never	47867762	6.11181e-06	0.00116928	359706.0	0.00528812	15	A	G	0.535842
rs28533540	ieu-a-1183	ADHD	47867762	6.59402e-06	0.0133	55374.0	-0.0600048	15	A	G
rs28533540	ukb-d-1448_3	Bread type: Wholemeal or wholegrain	47867762	7.58263e-06	0.00118026	348424.0	0.00528368	15	A	G	0.535805
rs28533540	ukb-b-4650	Comparative body size at age 10	47867762	1e-05	0.00140958	454718.0	0.00621798	15	A	G	0.534217
rs28533540	ebi-a-GCST006700	Parental longevity (father's age at death)	47867762	1.09999e-05	0.00266549	317652.0	0.0116831	15	A	G	0.534866
rs28533540	ebi-a-GCST006701	Parental longevity (father's attained age)	47867762	1.29999e-05	0.002189	415311.0	-0.00965325	15	A	G	0.535253
rs28533540	ukb-d-30000_irnt	White blood cell (leukocyte) count	47867762	1.46899e-05	0.00239637	350470.0	-0.0103843	15	A	G	0.535875
rs28533540	ukb-a-225	Smoking status: Current	47867762	1.80751e-05	0.000738426	336024.0	-0.003166	15	A	G	0.535669
rs28533540	ukb-a-238	Pack years adult smoking as proportion of life span exposed to smoking PREVIEW ONLY	47867762	2.56744e-05	0.00441049	101726.0	-0.0185637	15	A	G	0.535669
rs28533540	ukb-d-30720_irnt	Cystatin C	47867762	2.72207e-05	0.0021918	344264.0	-0.0091958	15	A	G	0.53571
rs28533540	ukb-d-30610_irnt	Alkaline phosphatase	47867762	3.22151e-05	0.0023422	344292.0	-0.0097372	15	A	G	0.53569
rs28533540	ukb-a-16	Current tobacco smoking	47867762	3.55812e-05	0.00132978	337030.0	-0.00549797	15	A	G	0.535669
rs28533540	ukb-b-17729	Qualifications: None of the above	47867762	3.79997e-05	0.00078805	458079.0	-0.00324858	15	A	G	0.534139
rs28533540	ukb-b-8089	Cooked vegetable intake	47867762	4.30002e-05	0.00157106	448651.0	0.00643073	15	A	G	0.53442
rs28533540	ebi-a-GCST90001905	CD86 on monocyte	47867762	4.30903e-05	0.02839	2850.0	0.1163	15	A	G	0.3972
rs28533540	ukb-a-271	Impedance of leg (left)	47867762	4.54789e-05	0.00222846	331296.0	-0.00908715	15	A	G	0.535669
rs28533540	ukb-b-7460	Pack years adult smoking as proportion of life span exposed to smoking	47867762	5e-05	0.00348895	142387.0	-0.0141486	15	A	G	0.530432
rs28533540	ukb-d-30730_irnt	Gamma glutamyltransferase	47867762	5.5892e-05	0.0022346	344104.0	-0.0090044	15	A	G	0.53569
rs28533540	ukb-d-30750_irnt	Glycated haemoglobin	47867762	6.36326e-05	0.0023148	344182.0	-0.0092569	15	A	G	0.53582
rs28533540	ukb-a-270	Impedance of leg (right)	47867762	6.50025e-05	0.00221136	331301.0	-0.00883201	15	A	G	0.535669
rs28533540	ebi-a-GCST90000050	Age at first birth	47867762	6.66101e-05	0.0092	542901.0	0.0369	15	A	G
rs28533540	ukb-b-4779	Plays computer games	47867762	7.59994e-05	0.00104416	462433.0	-0.00413184	15	A	G	0.5342
rs28533540	ukb-d-30610_raw	Alkaline phosphatase	47867762	7.64504e-05	0.062734	344292.0	-0.24813	15	A	G	0.53569
rs28533540	ukb-b-7815	Operative procedures - secondary OPCS: U05.1 Computed tomography of head	47867762	0.0001	0.000122785	463010.0	-0.000477456	15	A	G	0.53418
rs28533540	ebi-a-GCST007090	Knee osteoarthritis	47867762	0.000103801	0.0093	403124.0	0.0362	15	A	G	0.535
rs28533540	prot-a-2656	Stromal cell-derived factor 2-like protein 1	47867762	0.000107152	0.025	3301.0	0.0968	15	A	G	0.52842
rs28533540	ukb-a-17	Past tobacco smoking	47867762	0.000109051	0.00318768	310749.0	0.012335	15	A	G	0.535669
rs28533540	ebi-a-GCST90016597	ADHD vs obsessive compulsive disorder (ordinary least squares (OLS))	47867762	0.000109999	0.0042	21787.0	-0.016	15	A	G
rs28533540	ebi-a-GCST90002089	CD11c on monocyte	47867762	0.000111401	0.02854	2850.0	0.1104	15	A	G	0.3972
rs28533540	ukb-d-30720_raw	Cystatin C	47867762	0.000115481	0.00039146	344264.0	-0.0015093	15	A	G	0.53571
rs28533540	ukb-a-237	Pack years of smoking PREVIEW ONLY	47867762	0.000120008	0.00439567	101726.0	-0.0169069	15	A	G	0.535669
rs28533540	ukb-d-30140_irnt	Neutrophill count	47867762	0.0001327	0.00239295	349856.0	-0.00914451	15	A	G	0.535882
rs28533540	ubm-a-1799	NET100 0643	47867762	0.000141254	0.0156	7916.0	-0.0593	15	A	G	0.53744
rs28533540	ukb-d-KNEE_ARTHROSIS	Gonarthrosis [arthrosis of knee](FG)	47867762	0.00014204	0.000420864	361194.0	0.00160123	15	A	G	0.535948
rs28533540	ukb-a-398	Qualifications: None of the above	47867762	0.000147258	0.000929092	334070.0	-0.00352655	15	A	G	0.535669
rs28533540	ukb-b-7422	Use of sun/uv protection	47867762	0.00017	0.00180975	459416.0	0.00681152	15	A	G	0.534254
rs28533540	ukb-b-7376	Impedance of leg (right)	47867762	0.000189998	0.0018138	454863.0	-0.00676233	15	A	G	0.534179
rs28533540	ukb-b-14068	Impedance of leg (left)	47867762	0.0002	0.00182935	454857.0	-0.00679449	15	A	G	0.534177
rs28533540	ukb-d-30670_irnt	Urea	47867762	0.0002169	0.0023099	344052.0	0.0085431	15	A	G	0.53569
rs28533540	ukb-b-5115	Diagnoses - secondary ICD10: Z72.0 Tobacco use	47867762	0.00025	0.00034994	463010.0	-0.00128121	15	A	G	0.53418
rs28533540	prot-a-3091	Tryptase gamma	47867762	0.000263027	0.025	3301.0	-0.0912	15	A	G	0.52842
rs28533540	ebi-a-GCST006979	Heel bone mineral density	47867762	0.000280001	0.00186821	426824.0	0.00788651	15	A	G	0.535638
rs28533540	ebi-a-GCST90001645	Natural Killer Absolute Count	47867762	0.0003323	0.02488	3653.0	-0.08936	15	A	G	0.3973
rs28533540	ukb-d-K56	Diagnoses - main ICD10: K56 Paralytic ileus and intestinal obstruction without hernia	47867762	0.000339211	0.000179827	361194.0	-0.000644391	15	A	G	0.535948
rs28533540	ubm-a-2115	NET100 0959	47867762	0.000346737	0.0154	7916.0	0.0552	15	A	G	0.53744
rs28533540	ukb-b-10831	Pack years of smoking	47867762	0.000350002	0.00349501	142387.0	-0.0125038	15	A	G	0.530432
rs28533540	ieu-b-32	lymphocyte cell count	47867762	0.000368002	0.001906	524919.0	-0.006793	15	A	G	0.533307
rs28533540	ukb-a-482	Types of physical activity in last 4 weeks: Walking for pleasure (not as a means of transport)	47867762	0.0003764	0.00110026	335599.0	0.00391267	15	A	G	0.535669
rs28533540	ukb-b-5991	Father's age	47867762	0.000379997	0.00442908	103181.0	0.0157298	15	A	G	0.535385
rs28533540	prot-a-186	Acid-sensing ion channel 4	47867762	0.000389045	0.025	3301.0	-0.0886	15	A	G	0.52842
rs28533540	ukb-b-14898	Water intake	47867762	0.000389996	0.00182364	427588.0	0.00647412	15	A	G	0.534722
rs28533540	ubm-a-1706	NET100 0550	47867762	0.000398107	0.0158	7916.0	-0.0559	15	A	G	0.53744
rs28533540	prot-a-2617	Protein S100-A2	47867762	0.00040738	0.025	3301.0	0.0883	15	A	G	0.52842
rs28533540	ukb-d-1468_5	Cereal type: Other (e.g. Cornflakes, Frosties)	47867762	0.00041242	0.00102171	299898.0	-0.00360874	15	A	G	0.536126
rs28533540	ukb-a-34	Comparative body size at age 10	47867762	0.000428036	0.00167287	331693.0	0.00589218	15	A	G	0.535669
rs28533540	ukb-e-52_p6_CSA	Month of birth	47867762	0.000435702	0.05641		-0.1984	15	A	G	0.5156
[truncated: 3,449 more rows]
